# Supplementary material for: Genome-wide SNP analysis using 2b-RAD sequencing identifies the candidate genes putatively associated with resistance to ivermectin in Haemonchus contortus
Source: Parasit Vectors. 2017 Jan 17;10:31. doi: 10.1186/s13071-016-1959-6 (PMC5240194; doi:10.1186/s13071-016-1959-6)
Supplement: Additional file 2: Table S3. — Nucleotide sites and SNPs identified on each scaffold of both susceptible and resistant strains of H. contortus. (XLSX 345 kb) [file 13071_2016_1959_MOESM2_ESM.xlsx]

## Sheet: Sheet1
Additional file 2: Table S3. Nucleotide sites and SNPs identified on each scaffolds of Haemonchus contortus.1. Total length(bp) of genome group; 2.The total number of nucleotide sites for which sequence information was generated in at least one individual, after trimming restriction enzyme recognition sequence; 3.The remaining columns give the number of single-nucleotide polymorphisms identified …
Scaff	Length1	Sites2	IR3	LS	IR_LS
scaffold_1	947606	5879	10	6	15
scaffold_2	768212	4841	4	5	6
scaffold_3	735772	5539	5	10	13
scaffold_4	629041	3950	2	4	6
scaffold_5	603064	3800	2	2	3
scaffold_6	563159	3204	7	2	8
scaffold_7	550542	2237	3	5	6
scaffold_8	547667	4619	5	1	6
scaffold_9	544196	2752	5	4	6
scaffold_10	523037	3210	5	4	8
scaffold_11	514480	3662	8	5	10
scaffold_12	508260	2967	1	2	3
scaffold_13	503482	3697	0	3	3
scaffold_14	499883	2574	8	0	8
scaffold_15	491579	2922	4	5	7
scaffold_16	487725	2797	4	0	4
scaffold_17	474066	2899	4	3	7
scaffold_18	470760	4013	3	2	5
scaffold_19	451145	1895	0	1	1
scaffold_20	442792	1667	4	2	6
scaffold_21	436145	1784	0	1	1
scaffold_22	431066	2175	6	3	8
scaffold_23	429548	1331	0	1	1
scaffold_24	429051	3296	5	1	6
scaffold_25	428565	2716	4	5	7
scaffold_26	425161	3964	5	3	7
scaffold_27	423604	2592	7	5	11
scaffold_28	422967	3340	7	2	9
scaffold_29	417182	1904	3	7	9
scaffold_30	411966	2823	6	7	10
scaffold_31	402908	2052	1	0	1
scaffold_32	397653	3348	2	4	5
scaffold_33	397180	2539	2	4	4
scaffold_34	391776	2056	4	2	5
scaffold_35	384912	2721	1	5	6
scaffold_36	384480	2994	3	3	5
scaffold_37	383878	2284	5	2	6
scaffold_38	382449	2543	5	6	11
scaffold_39	380841	2055	0	1	1
scaffold_40	380536	2771	1	3	4
scaffold_41	377258	1297	0	0	0
scaffold_42	365696	2360	4	6	8
scaffold_43	362616	2178	9	4	12
scaffold_44	355755	3237	2	2	3
scaffold_45	355126	1812	4	1	5
scaffold_46	351712	1517	2	0	2
scaffold_47	347839	2491	7	2	9
scaffold_48	343368	2018	1	3	3
scaffold_49	341111	2571	6	0	6
scaffold_50	340759	1693	4	6	7
scaffold_51	337647	1182	0	0	0
scaffold_52	334720	2355	2	3	4
scaffold_53	334544	1736	4	1	4
scaffold_54	334051	1506	3	2	5
scaffold_55	333862	2458	2	2	3
scaffold_56	333788	1991	0	4	4
scaffold_57	333660	1639	6	5	9
scaffold_58	329897	2653	3	7	7
scaffold_59	327653	2857	3	7	10
scaffold_60	327192	1780	1	0	1
scaffold_61	321691	2087	1	1	2
scaffold_62	321548	2162	3	8	11
scaffold_63	321538	1976	2	9	9
scaffold_64	321025	1643	4	4	5
scaffold_65	320930	2255	3	7	8
scaffold_66	320028	1029	0	1	1
scaffold_67	315412	2824	15	12	23
scaffold_68	315046	1362	3	3	5
scaffold_69	314743	2182	1	3	3
scaffold_70	313063	1914	1	1	2
scaffold_71	309480	1601	1	4	4
scaffold_72	309183	1341	3	5	8
scaffold_73	308203	2827	0	1	1
scaffold_74	308025	2102	6	4	9
scaffold_75	307734	2647	5	1	6
scaffold_76	307690	1970	2	0	2
scaffold_77	307388	1993	5	3	7
scaffold_78	307250	2373	1	4	5
scaffold_79	307010	2354	2	5	6
scaffold_80	306990	1890	1	5	6
scaffold_81	305883	3381	8	12	13
scaffold_82	305187	2615	9	8	10
scaffold_83	304592	2179	0	5	5
scaffold_84	303061	2306	8	7	13
scaffold_85	302785	1929	9	2	9
scaffold_86	302221	1906	0	2	2
scaffold_87	301771	1576	7	6	12
scaffold_88	301585	1897	0	3	3
scaffold_89	298340	910	1	0	1
scaffold_90	296581	1518	2	0	2
scaffold_91	294289	1596	2	2	3
scaffold_92	293880	2174	2	3	3
scaffold_93	293874	1665	3	9	11
scaffold_94	293531	2002	6	8	12
scaffold_95	291999	1817	0	5	5
scaffold_96	289562	1604	4	5	7
scaffold_97	288951	1693	1	3	4
scaffold_98	287392	1210	1	0	1
scaffold_99	285426	2014	1	1	2
scaffold_100	285299	1552	0	0	0
scaffold_101	285291	1604	1	0	1
scaffold_102	285111	2179	2	2	4
scaffold_103	284813	1409	6	1	6
scaffold_104	283917	1887	1	3	4
scaffold_105	283101	1711	2	2	3
scaffold_106	283060	1709	3	1	4
scaffold_107	282626	1570	7	5	8
scaffold_108	281869	1871	5	4	7
scaffold_109	280743	1541	0	0	0
scaffold_110	279948	1416	3	3	4
scaffold_111	279127	1401	3	1	4
scaffold_112	278883	1921	1	5	5
scaffold_113	277148	1127	2	2	2
scaffold_114	276784	1495	0	2	2
scaffold_115	275418	2244	3	4	6
scaffold_116	274505	2007	4	3	5
scaffold_117	274414	1930	4	3	6
scaffold_118	273332	1348	2	6	7
scaffold_119	272405	1457	0	1	1
scaffold_120	272360	1995	2	8	9
scaffold_121	272328	2022	1	5	6
scaffold_122	271821	1293	1	2	3
scaffold_123	271306	2218	1	4	5
scaffold_124	269744	1609	0	1	1
scaffold_125	268634	1802	3	2	4
scaffold_126	268587	1258	4	9	10
scaffold_127	268169	1406	3	1	4
scaffold_128	266794	1191	0	0	0
scaffold_129	266171	1985	3	4	5
scaffold_130	264191	1696	0	3	3
scaffold_131	264128	1482	2	2	4
scaffold_132	262695	1053	7	7	13
scaffold_133	260849	1806	2	1	2
scaffold_134	260829	820	3	4	6
scaffold_135	258467	918	0	0	0
scaffold_136	258210	1494	0	2	2
scaffold_137	258196	796	0	2	2
scaffold_138	257688	1664	1	1	2
scaffold_139	255768	1490	0	2	2
scaffold_140	253530	1928	0	1	1
scaffold_141	252871	1995	3	1	4
scaffold_142	251943	1740	1	0	1
scaffold_143	251804	2178	2	3	5
scaffold_144	251430	927	2	0	2
scaffold_145	249333	1487	0	1	1
scaffold_146	248948	1523	3	0	3
scaffold_147	248191	1362	0	0	0
scaffold_148	247788	1891	4	3	6
scaffold_149	246418	1764	2	2	4
scaffold_150	245568	1408	0	0	0
scaffold_151	245564	1398	1	1	1
scaffold_152	244895	1070	3	0	3
scaffold_153	244703	2032	5	7	11
scaffold_154	243915	830	1	4	5
scaffold_155	243238	1044	5	6	9
scaffold_156	242312	2006	2	4	5
scaffold_157	242222	1990	2	0	2
scaffold_158	241275	1612	1	0	1
scaffold_159	240513	1882	1	1	2
scaffold_160	240420	1125	2	4	4
scaffold_161	240363	1466	2	5	6
scaffold_162	239418	859	0	0	0
scaffold_163	239276	1292	2	2	3
scaffold_164	239265	1547	4	8	10
scaffold_165	238886	1680	5	4	9
scaffold_166	238126	1475	1	1	2
scaffold_167	237042	1593	1	5	6
scaffold_168	236675	1546	7	4	7
scaffold_169	236519	1841	4	4	7
scaffold_170	236473	2075	0	5	5
scaffold_171	235552	528	0	1	1
scaffold_172	235537	1695	1	1	2
scaffold_173	234131	958	4	4	6
scaffold_174	233912	1524	1	2	3
scaffold_175	232801	1356	2	1	2
scaffold_176	232004	2156	2	3	4
scaffold_177	231139	1209	4	10	10
scaffold_178	229914	1897	3	4	4
scaffold_179	227881	1367	0	3	3
scaffold_180	227561	977	0	0	0
scaffold_181	227431	932	1	1	1
scaffold_182	227239	1191	4	2	6
scaffold_183	226999	1784	0	8	8
scaffold_184	226863	484	0	0	0
scaffold_185	226580	868	0	0	0
scaffold_186	226276	1970	7	5	10
scaffold_187	225920	1156	4	2	6
scaffold_188	225779	1252	1	3	3
scaffold_189	224372	1171	0	0	0
scaffold_190	223794	1854	5	2	5
scaffold_191	222054	1669	11	9	16
scaffold_192	221235	1113	5	1	5
scaffold_193	220936	491	0	1	1
scaffold_194	219658	1431	1	1	1
scaffold_195	219368	1564	2	1	3
scaffold_196	217502	1352	1	1	2
scaffold_197	217410	1035	1	1	2
scaffold_198	216664	762	1	2	2
scaffold_199	216273	1499	1	0	1
scaffold_200	216104	1097	3	2	4
scaffold_201	215205	1112	0	3	3
scaffold_202	215064	1135	2	0	2
scaffold_203	214574	1742	7	1	7
scaffold_204	214228	1441	0	1	1
scaffold_205	213854	1771	2	1	3
scaffold_206	213506	1655	1	5	5
scaffold_207	213148	1247	1	1	2
scaffold_208	212633	2011	4	5	8
scaffold_209	212467	1170	3	3	5
scaffold_210	212449	656	0	0	0
scaffold_211	212329	886	2	3	4
scaffold_212	212262	1022	3	4	6
scaffold_213	211720	1450	0	6	6
scaffold_214	211577	1449	0	5	5
scaffold_215	211130	934	2	5	5
scaffold_216	210894	1476	1	3	4
scaffold_217	209890	1386	0	0	0
scaffold_218	209589	1148	2	1	3
scaffold_219	209555	1474	14	3	14
scaffold_220	209377	1093	0	0	0
scaffold_221	209277	1019	0	0	0
scaffold_222	208972	1102	0	0	0
scaffold_223	208824	1468	2	1	2
scaffold_224	208649	1240	7	5	11
scaffold_225	208221	1258	1	1	1
scaffold_226	207938	1206	0	3	3
scaffold_227	207139	1280	1	4	4
scaffold_228	206768	1768	5	1	6
scaffold_229	206251	1588	5	9	10
scaffold_230	205998	1914	0	0	0
scaffold_231	205915	1296	0	0	0
scaffold_232	205483	1971	2	0	2
scaffold_233	205387	1281	5	3	7
scaffold_234	204488	831	0	0	0
scaffold_235	204344	1633	0	9	9
scaffold_236	204210	1173	0	2	2
scaffold_237	204184	1603	0	0	0
scaffold_238	203620	1025	0	0	0
scaffold_239	203418	938	6	6	6
scaffold_240	203130	1625	7	3	8
scaffold_241	202809	896	3	3	5
scaffold_242	202499	1264	0	3	3
scaffold_243	202185	1153	1	0	1
scaffold_244	201920	871	1	0	1
scaffold_245	201746	1138	1	1	2
scaffold_246	201171	1215	4	4	8
scaffold_247	200744	1018	2	4	5
scaffold_248	200325	1935	6	8	12
scaffold_249	199611	832	1	1	2
scaffold_250	199271	1345	2	3	4
scaffold_251	198125	1285	1	2	3
scaffold_252	198113	1346	4	0	4
scaffold_253	197173	1164	3	1	3
scaffold_254	197099	1061	1	3	3
scaffold_255	197070	1677	4	3	6
scaffold_256	196854	1506	0	1	1
scaffold_257	196660	1280	0	0	0
scaffold_258	196327	1176	0	0	0
scaffold_259	196043	864	5	0	5
scaffold_260	194862	1430	3	2	5
scaffold_261	194662	1251	1	0	1
scaffold_262	194609	1479	0	0	0
scaffold_263	194539	1505	0	0	0
scaffold_264	194507	1043	1	3	4
scaffold_265	193757	1281	7	3	9
scaffold_266	193162	1537	1	6	6
scaffold_267	192886	956	0	3	3
scaffold_268	192541	950	3	4	6
scaffold_269	192155	897	0	0	0
scaffold_270	191573	1513	5	2	7
scaffold_271	191359	901	2	3	4
scaffold_272	191008	1416	4	4	5
scaffold_273	190945	587	0	3	3
scaffold_274	190405	1615	4	4	6
scaffold_275	189999	1553	1	2	3
scaffold_276	189578	1376	1	0	1
scaffold_277	189541	1548	4	5	9
scaffold_278	189079	1034	2	4	6
scaffold_279	188278	1159	0	0	0
scaffold_280	188190	891	0	1	1
scaffold_281	188065	1481	0	2	2
scaffold_282	188011	1311	2	1	3
scaffold_283	186993	774	0	0	0
scaffold_284	186425	1035	2	3	4
scaffold_285	186391	1428	3	3	6
scaffold_286	186262	1012	0	0	0
scaffold_287	185811	1185	0	0	0
scaffold_288	185547	1582	0	0	0
scaffold_289	185422	1413	4	2	6
scaffold_290	185231	902	2	2	2
scaffold_291	185148	1422	1	1	1
scaffold_292	185091	1433	3	6	7
scaffold_293	184501	1233	4	4	6
scaffold_294	184046	861	0	0	0
scaffold_295	183877	1153	0	2	2
scaffold_296	183837	425	0	0	0
scaffold_297	183745	901	3	1	3
scaffold_298	183308	924	1	2	3
scaffold_299	183291	1201	4	7	10
scaffold_300	183203	1004	0	1	1
scaffold_301	183053	1409	2	5	5
scaffold_302	182208	500	0	0	0
scaffold_303	182006	527	1	1	1
scaffold_304	181966	987	2	2	4
scaffold_305	181928	1547	1	1	1
scaffold_306	181835	730	3	0	3
scaffold_307	181501	534	0	0	0
scaffold_308	180929	1223	0	0	0
scaffold_309	180341	1099	1	1	2
scaffold_310	180100	1017	2	1	3
scaffold_311	179680	1146	0	1	1
scaffold_312	179334	1589	1	2	2
scaffold_313	179191	273	0	0	0
scaffold_314	179187	366	1	0	1
scaffold_315	179175	307	0	0	0
scaffold_316	178597	1195	0	2	2
scaffold_317	178257	595	0	0	0
scaffold_318	178078	590	1	0	1
scaffold_319	178016	697	0	0	0
scaffold_320	177579	1144	1	0	1
scaffold_321	177485	519	1	0	1
scaffold_322	177403	1310	1	1	2
scaffold_323	177358	655	3	3	5
scaffold_324	177294	539	0	1	1
scaffold_325	177209	977	2	2	2
scaffold_326	176869	1245	2	0	2
scaffold_327	176238	789	3	0	3
scaffold_328	175720	1321	2	3	3
scaffold_329	175512	944	3	1	3
scaffold_330	175357	1081	3	0	3
scaffold_331	175034	1317	0	0	0
scaffold_332	174992	920	0	0	0
scaffold_333	174989	1297	0	0	0
scaffold_334	174781	1492	3	2	4
scaffold_335	174136	819	3	5	7
scaffold_336	173704	869	3	0	3
scaffold_337	173112	913	0	3	3
scaffold_338	172985	942	0	3	3
scaffold_339	172784	1035	2	1	2
scaffold_340	172615	877	2	0	2
scaffold_341	172592	352	0	0	0
scaffold_342	172541	1196	3	2	4
scaffold_343	172448	1078	1	0	1
scaffold_344	172440	1456	0	2	2
scaffold_345	171844	963	0	0	0
scaffold_346	171596	1103	1	1	1
scaffold_347	171451	1734	8	3	9
scaffold_348	171440	1598	3	1	3
scaffold_349	171166	1009	1	3	3
scaffold_350	171154	1256	2	3	4
scaffold_351	171152	894	1	0	1
scaffold_352	171028	784	1	0	1
scaffold_353	170996	1080	0	0	0
scaffold_354	170989	1220	0	0	0
scaffold_355	170852	808	1	1	1
scaffold_356	170377	746	0	1	1
scaffold_357	169854	1240	0	1	1
scaffold_358	169760	622	2	0	2
scaffold_359	169729	897	0	2	2
scaffold_360	169644	928	0	0	0
scaffold_361	169054	1628	11	14	16
scaffold_362	168654	462	0	0	0
scaffold_363	168197	1016	0	0	0
scaffold_364	168009	1234	2	0	2
scaffold_365	167892	1287	2	3	5
scaffold_366	167716	1102	3	4	4
scaffold_367	167655	912	3	2	5
scaffold_368	167608	366	0	0	0
scaffold_369	167485	635	1	1	1
scaffold_370	167355	1152	3	2	5
scaffold_371	166970	982	0	1	1
scaffold_372	166899	574	0	1	1
scaffold_373	166156	969	1	1	1
scaffold_374	165832	1072	1	1	1
scaffold_375	165418	1040	0	0	0
scaffold_376	165040	924	0	2	2
scaffold_377	165031	1091	0	0	0
scaffold_378	164994	421	0	0	0
scaffold_379	164759	757	0	0	0
scaffold_380	164594	979	0	0	0
scaffold_381	164529	1046	0	2	2
scaffold_382	164262	244	0	1	1
scaffold_383	164225	668	0	0	0
scaffold_384	163848	1226	0	0	0
scaffold_385	163784	919	1	1	2
scaffold_386	162089	933	2	5	5
scaffold_387	161276	1250	0	2	2
scaffold_388	161042	1067	1	3	4
scaffold_389	160919	1341	5	1	6
scaffold_390	160785	700	0	0	0
scaffold_391	160753	881	0	0	0
scaffold_392	160386	715	0	0	0
scaffold_393	160382	1013	4	3	6
scaffold_394	160305	1173	0	0	0
scaffold_395	160280	980	2	0	2
scaffold_396	159945	972	4	0	4
scaffold_397	159763	979	2	0	2
scaffold_398	159726	802	2	3	4
scaffold_399	159469	590	1	0	1
scaffold_400	159146	589	0	0	0
scaffold_401	159108	449	0	0	0
scaffold_402	158951	779	0	0	0
scaffold_403	158876	1060	0	3	3
scaffold_404	158492	993	1	4	4
scaffold_405	158332	1193	1	0	1
scaffold_406	157961	1016	0	0	0
scaffold_407	157340	886	1	5	5
scaffold_408	157272	808	4	3	5
scaffold_409	157212	797	0	0	0
scaffold_410	157023	808	1	0	1
scaffold_411	156841	726	2	2	4
scaffold_412	156836	822	0	1	1
scaffold_413	156663	775	6	0	6
scaffold_414	156615	750	0	0	0
scaffold_415	156488	1043	0	1	1
scaffold_416	156334	1687	0	0	0
scaffold_417	155889	482	0	1	1
scaffold_418	155402	603	0	1	1
scaffold_419	155402	605	0	1	1
scaffold_420	155175	871	0	0	0
scaffold_421	154994	1152	3	0	3
scaffold_422	154829	812	1	0	1
scaffold_423	154801	1118	1	3	4
scaffold_424	154434	901	1	1	2
scaffold_425	153962	1327	0	1	1
scaffold_426	153756	1072	0	1	1
scaffold_427	153631	1188	4	1	4
scaffold_428	153586	980	5	1	6
scaffold_429	153245	1157	2	1	3
scaffold_430	152502	1116	1	1	2
scaffold_431	152391	1143	5	1	6
scaffold_432	152345	1100	1	0	1
scaffold_433	152220	1133	0	0	0
scaffold_434	152162	906	2	0	2
scaffold_435	152070	1207	0	0	0
scaffold_436	152026	1097	0	0	0
scaffold_437	152018	991	6	3	7
scaffold_438	151990	896	0	1	1
scaffold_439	151835	991	3	3	6
scaffold_440	151571	682	0	0	0
scaffold_441	151440	1084	5	3	7
scaffold_442	151325	943	0	0	0
scaffold_443	151235	1388	1	2	3
scaffold_444	150882	562	0	0	0
scaffold_445	150737	1237	0	0	0
scaffold_446	150666	581	0	0	0
scaffold_447	150075	920	0	1	1
scaffold_448	149928	744	1	1	2
scaffold_449	149922	1008	0	0	0
scaffold_450	149534	980	2	0	2
scaffold_451	149202	616	0	0	0
scaffold_452	148651	1359	2	2	4
scaffold_453	148534	1228	0	0	0
scaffold_454	148244	771	0	4	4
scaffold_455	147789	489	0	0	0
scaffold_456	147539	1059	1	0	1
scaffold_457	147300	768	1	5	5
scaffold_458	147189	823	1	1	2
scaffold_459	147084	737	0	1	1
scaffold_460	146732	1140	3	7	8
scaffold_461	146492	574	0	0	0
scaffold_462	146191	772	6	7	8
scaffold_463	145874	1065	0	1	1
scaffold_464	145852	851	2	2	4
scaffold_465	145635	626	1	1	2
scaffold_466	145496	295	0	0	0
scaffold_467	145435	744	0	1	1
scaffold_468	145067	1015	1	3	3
scaffold_469	144810	976	0	2	2
scaffold_470	144668	860	0	0	0
scaffold_471	144476	793	0	0	0
scaffold_472	144423	1443	0	1	1
scaffold_473	144339	876	5	3	6
scaffold_474	144110	679	0	0	0
scaffold_475	143697	973	0	0	0
scaffold_476	143586	1014	2	1	2
scaffold_477	143422	1279	2	0	2
scaffold_478	143048	586	0	0	0
scaffold_479	142879	473	0	0	0
scaffold_480	142874	1359	0	2	2
scaffold_481	142692	691	0	1	1
scaffold_482	142687	595	0	0	0
scaffold_483	142642	548	3	2	5
scaffold_484	142340	721	0	1	1
scaffold_485	142254	638	0	0	0
scaffold_486	142059	1340	3	4	4
scaffold_487	142013	499	0	0	0
scaffold_488	141718	1171	0	2	2
scaffold_489	141656	881	0	1	1
scaffold_490	141555	1236	0	0	0
scaffold_491	141538	1648	0	5	5
scaffold_492	141490	530	0	0	0
scaffold_493	141397	1008	3	3	3
scaffold_494	141377	640	0	0	0
scaffold_495	141348	681	0	1	1
scaffold_496	140973	712	0	0	0
scaffold_497	140571	1025	0	3	3
scaffold_498	140256	1017	2	2	2
scaffold_499	140254	1113	1	2	2
scaffold_500	140061	754	0	0	0
scaffold_501	139992	676	0	0	0
scaffold_502	139950	536	0	0	0
scaffold_503	139949	574	0	1	1
scaffold_504	139944	1426	3	5	7
scaffold_505	139703	1042	1	3	4
scaffold_506	139591	453	0	1	1
scaffold_507	139373	2199	0	0	0
scaffold_508	139335	1378	1	3	3
scaffold_509	139079	996	2	2	2
scaffold_510	139066	1036	2	0	2
scaffold_511	139055	1203	0	0	0
scaffold_512	139020	1243	2	2	4
scaffold_513	138944	543	0	0	0
scaffold_514	138942	903	0	1	1
scaffold_515	138906	971	2	0	2
scaffold_516	138839	967	3	0	3
scaffold_517	138721	877	1	0	1
scaffold_518	138674	1048	0	2	2
scaffold_519	138574	968	5	3	6
scaffold_520	138461	718	0	0	0
scaffold_521	138448	340	2	1	2
scaffold_522	138047	508	0	0	0
scaffold_523	137921	690	0	0	0
scaffold_524	137906	563	1	0	1
scaffold_525	137778	442	0	0	0
scaffold_526	137617	736	1	0	1
scaffold_527	137466	1051	4	0	4
scaffold_528	137401	694	1	0	1
scaffold_529	136853	1478	3	1	4
scaffold_530	136458	856	0	2	2
scaffold_531	136351	331	0	0	0
scaffold_532	136323	723	0	1	1
scaffold_533	136206	877	0	0	0
scaffold_534	136058	843	1	2	2
scaffold_535	135881	743	0	0	0
scaffold_536	135876	724	2	0	2
scaffold_537	135544	1005	0	3	3
scaffold_538	135390	575	1	0	1
scaffold_539	134867	403	1	1	1
scaffold_540	134852	1150	1	1	1
scaffold_541	134698	851	1	1	2
scaffold_542	134674	680	2	0	2
scaffold_543	134496	1032	0	1	1
scaffold_544	134286	940	0	2	2
scaffold_545	134158	673	0	0	0
scaffold_546	134109	637	0	0	0
scaffold_547	134074	615	1	2	2
scaffold_548	133868	782	1	2	3
scaffold_549	133711	401	1	0	1
scaffold_550	133654	696	0	0	0
scaffold_551	133553	714	0	1	1
scaffold_552	133282	1417	0	0	0
scaffold_553	133276	775	0	1	1
scaffold_554	132988	524	0	0	0
scaffold_555	132789	1242	4	2	6
scaffold_556	132654	586	3	2	5
scaffold_557	132426	616	0	0	0
scaffold_558	132418	882	1	1	2
scaffold_559	132285	979	0	2	2
scaffold_560	132026	642	0	2	2
scaffold_561	132007	728	0	0	0
scaffold_562	131991	966	0	2	2
scaffold_563	131815	683	1	0	1
scaffold_564	131672	932	0	1	1
scaffold_565	131641	1083	2	1	3
scaffold_566	131571	891	1	1	2
scaffold_567	131504	721	3	1	4
scaffold_568	131480	569	1	0	1
scaffold_569	131479	1064	4	0	4
scaffold_570	131378	1376	1	2	3
scaffold_571	131326	613	1	2	3
scaffold_572	131307	1553	1	0	1
scaffold_573	131303	1001	2	1	3
scaffold_574	131110	1200	1	1	2
scaffold_575	130906	657	1	1	2
scaffold_576	130607	1053	1	1	1
scaffold_577	130602	635	3	2	3
scaffold_578	130442	517	0	2	2
scaffold_579	130398	770	0	1	1
scaffold_580	130348	559	1	0	1
scaffold_581	130293	496	0	0	0
scaffold_582	130164	854	0	0	0
scaffold_583	129937	864	2	2	2
scaffold_584	129853	983	2	1	3
scaffold_585	129841	622	1	0	1
scaffold_586	129622	612	1	2	3
scaffold_587	129610	610	0	0	0
scaffold_588	129533	864	0	1	1
scaffold_589	129073	607	0	0	0
scaffold_590	129043	812	1	1	2
scaffold_591	128935	810	0	1	1
scaffold_592	128801	715	0	0	0
scaffold_593	128689	1118	6	1	7
scaffold_594	128647	626	0	1	1
scaffold_595	128602	1038	2	4	5
scaffold_596	128438	1258	2	3	4
scaffold_597	128435	596	0	0	0
scaffold_598	128322	1106	1	1	1
scaffold_599	127981	613	0	0	0
scaffold_600	127806	865	4	1	4
scaffold_601	127736	656	1	0	1
scaffold_602	127732	433	0	2	2
scaffold_603	127472	824	0	0	0
scaffold_604	127453	990	0	0	0
scaffold_605	127422	541	0	0	0
scaffold_606	127384	929	2	2	2
scaffold_607	127284	670	0	0	0
scaffold_608	127253	1128	2	1	2
scaffold_609	127235	771	4	2	6
scaffold_610	126945	845	1	4	5
scaffold_611	126894	489	0	1	1
scaffold_612	126845	744	3	0	3
scaffold_613	126825	1032	0	1	1
scaffold_614	126675	722	2	0	2
scaffold_615	126654	539	0	0	0
scaffold_616	126612	769	0	0	0
scaffold_617	126596	700	2	1	3
scaffold_618	126535	1147	1	4	4
scaffold_619	126498	526	1	0	1
scaffold_620	126391	884	1	2	2
scaffold_621	126327	978	1	1	1
scaffold_622	126243	983	3	0	3
scaffold_623	126122	938	0	0	0
scaffold_624	126089	474	0	0	0
scaffold_625	125861	641	0	0	0
scaffold_626	125763	957	1	2	3
scaffold_627	125738	955	2	3	5
scaffold_628	125682	706	2	1	3
scaffold_629	125627	1184	0	1	1
scaffold_630	125510	1094	0	0	0
scaffold_631	125497	654	0	0	0
scaffold_632	125467	326	0	2	2
scaffold_633	125259	639	0	2	2
scaffold_634	125202	490	0	0	0
scaffold_635	125141	1647	0	5	5
scaffold_636	125119	327	0	0	0
scaffold_637	125048	743	0	0	0
scaffold_638	124962	1016	1	1	2
scaffold_639	124661	1055	1	8	9
scaffold_640	124628	968	2	3	3
scaffold_641	124088	808	0	0	0
scaffold_642	124086	1006	0	0	0
scaffold_643	124018	650	0	5	5
scaffold_644	123746	574	0	1	1
scaffold_645	123728	1421	0	3	3
scaffold_646	123574	355	0	0	0
scaffold_647	123530	878	1	1	2
scaffold_648	123507	616	0	2	2
scaffold_649	123280	700	3	4	4
scaffold_650	123178	707	0	0	0
scaffold_651	123177	398	0	0	0
scaffold_652	123158	704	0	0	0
scaffold_653	122998	856	6	2	7
scaffold_654	122940	992	0	0	0
scaffold_655	122932	1456	2	1	2
scaffold_656	122923	873	4	5	7
scaffold_657	122826	903	6	0	6
scaffold_658	122779	1200	2	3	4
scaffold_659	122649	806	0	0	0
scaffold_660	122514	616	0	0	0
scaffold_661	122356	231	2	0	2
scaffold_662	122346	807	2	0	2
scaffold_663	122142	872	0	0	0
scaffold_664	122119	1339	5	4	6
scaffold_665	122112	411	2	1	3
scaffold_666	121917	741	0	2	2
scaffold_667	121866	888	3	1	3
scaffold_668	121853	106	0	0	0
scaffold_669	121265	882	1	0	1
scaffold_670	121218	463	0	0	0
scaffold_671	121131	785	3	2	4
scaffold_672	120812	342	0	0	0
scaffold_673	120707	407	0	0	0
scaffold_674	120682	948	5	4	6
scaffold_675	120667	668	3	0	3
scaffold_676	120200	785	3	1	4
scaffold_677	120169	563	0	0	0
scaffold_678	120023	775	0	0	0
scaffold_679	119700	690	0	0	0
scaffold_680	119661	912	2	1	3
scaffold_681	119506	745	0	0	0
scaffold_682	119497	872	0	3	3
scaffold_683	119448	1199	2	0	2
scaffold_684	119377	1012	0	0	0
scaffold_685	119377	1274	0	0	0
scaffold_686	119232	1108	7	13	18
scaffold_687	118979	618	5	3	6
scaffold_688	118927	547	1	0	1
scaffold_689	118905	615	1	1	2
scaffold_690	118821	366	0	0	0
scaffold_691	118789	1856	1	1	2
scaffold_692	118634	606	2	0	2
scaffold_693	118627	454	0	0	0
scaffold_694	118578	938	4	2	5
scaffold_695	118511	424	1	1	1
scaffold_696	118169	787	2	2	3
scaffold_697	117990	370	0	1	1
scaffold_698	117731	410	0	0	0
scaffold_699	117699	681	1	0	1
scaffold_700	117618	761	1	3	4
scaffold_701	117476	817	0	1	1
scaffold_702	117288	410	0	0	0
scaffold_703	117256	319	0	0	0
scaffold_704	116833	753	1	1	1
scaffold_705	116798	852	0	0	0
scaffold_706	116793	402	3	2	5
scaffold_707	116775	781	1	1	1
scaffold_708	116730	847	0	0	0
scaffold_709	116587	991	1	1	2
scaffold_710	116412	516	0	0	0
scaffold_711	116041	703	1	0	1
scaffold_712	116000	695	4	4	4
scaffold_713	115868	901	2	2	4
scaffold_714	115606	685	1	0	1
scaffold_715	115600	529	1	0	1
scaffold_716	115413	645	0	0	0
scaffold_717	115314	735	0	0	0
scaffold_718	115251	642	0	0	0
scaffold_719	114646	828	2	0	2
scaffold_720	114364	534	4	3	5
scaffold_721	114359	681	0	0	0
scaffold_722	114330	626	0	0	0
scaffold_723	114234	662	0	0	0
scaffold_724	114125	809	1	2	3
scaffold_725	114067	631	1	1	1
scaffold_726	114013	576	3	1	4
scaffold_727	113932	833	0	1	1
scaffold_728	113858	900	0	0	0
scaffold_729	113799	632	1	0	1
scaffold_730	113782	467	0	0	0
scaffold_731	113746	534	0	0	0
scaffold_732	113724	918	1	1	2
scaffold_733	113614	1088	2	2	2
scaffold_734	113548	725	1	1	2
scaffold_735	113247	580	0	2	2
scaffold_736	113234	630	0	1	1
scaffold_737	113229	516	2	0	2
scaffold_738	113129	551	0	2	2
scaffold_739	113066	894	0	0	0
scaffold_740	113041	500	0	0	0
scaffold_741	113017	836	0	0	0
scaffold_742	112885	878	0	0	0
scaffold_743	112803	530	2	2	4
scaffold_744	112549	800	1	1	2
scaffold_745	112496	366	0	0	0
scaffold_746	112450	674	0	0	0
scaffold_747	112177	668	1	2	3
scaffold_748	111830	323	2	1	3
scaffold_749	111816	371	0	0	0
scaffold_750	111684	841	0	1	1
scaffold_751	111607	222	0	0	0
scaffold_752	111132	1087	3	0	3
scaffold_753	110487	348	0	0	0
scaffold_754	110402	517	0	0	0
scaffold_755	110392	458	1	1	2
scaffold_756	110365	477	0	0	0
scaffold_757	110357	788	0	0	0
scaffold_758	110311	831	0	0	0
scaffold_759	110272	236	0	0	0
scaffold_760	110258	931	2	2	2
scaffold_761	110103	660	2	1	2
scaffold_762	110078	152	0	0	0
scaffold_763	110047	555	0	0	0
scaffold_764	109988	826	4	2	4
scaffold_765	109932	627	5	4	5
scaffold_766	109738	580	0	0	0
scaffold_767	109644	800	0	0	0
scaffold_768	109609	610	2	2	2
scaffold_769	109564	760	0	0	0
scaffold_770	109460	379	0	1	1
scaffold_771	109396	487	0	0	0
scaffold_772	109364	951	0	0	0
scaffold_773	109124	623	0	0	0
scaffold_774	109047	692	1	0	1
scaffold_775	108950	823	1	0	1
scaffold_776	108900	372	0	1	1
scaffold_777	108781	896	3	1	4
scaffold_778	108736	782	0	0	0
scaffold_779	108340	591	0	2	2
scaffold_780	108291	364	0	0	0
scaffold_781	108280	909	2	3	5
scaffold_782	107923	611	0	0	0
scaffold_783	107774	497	0	0	0
scaffold_784	107760	728	0	0	0
scaffold_785	107744	984	0	0	0
scaffold_786	107692	792	3	0	3
scaffold_787	107599	842	0	0	0
scaffold_788	107566	974	2	1	2
scaffold_789	107467	997	4	3	4
scaffold_790	107362	614	3	3	5
scaffold_791	107242	816	1	0	1
scaffold_792	106768	519	2	0	2
scaffold_793	106708	700	2	1	2
scaffold_794	106619	811	0	0	0
scaffold_795	106531	889	5	5	8
scaffold_796	106515	671	2	2	3
scaffold_797	106336	521	0	0	0
scaffold_798	106302	942	0	2	2
scaffold_799	106294	408	0	0	0
scaffold_800	106236	709	0	2	2
scaffold_801	106156	365	0	0	0
scaffold_802	106118	645	0	1	1
scaffold_803	105998	688	2	1	2
scaffold_804	105976	338	0	0	0
scaffold_805	105799	670	2	0	2
scaffold_806	105744	348	0	0	0
scaffold_807	105730	1149	0	1	1
scaffold_808	105657	90	0	0	0
scaffold_809	105587	351	0	0	0
scaffold_810	105581	668	0	0	0
scaffold_811	105572	540	0	2	2
scaffold_812	105357	859	2	0	2
scaffold_813	105320	226	0	0	0
scaffold_814	105057	226	0	0	0
scaffold_815	104872	553	0	0	0
scaffold_816	104808	601	0	1	1
scaffold_817	104778	740	0	0	0
scaffold_818	104681	790	1	1	1
scaffold_819	104587	792	1	3	3
scaffold_820	104448	671	2	3	3
scaffold_821	104339	744	0	0	0
scaffold_822	104018	614	1	0	1
scaffold_823	103995	683	3	2	5
scaffold_824	103872	302	1	0	1
scaffold_825	103761	1175	4	1	5
scaffold_826	103604	622	0	0	0
scaffold_827	103592	607	0	0	0
scaffold_828	103482	693	0	1	1
scaffold_829	103476	352	0	0	0
scaffold_830	103405	251	0	0	0
scaffold_831	103391	692	1	0	1
scaffold_832	103381	766	0	0	0
scaffold_833	103251	897	2	1	3
scaffold_834	103245	910	2	0	2
scaffold_835	103240	840	1	1	2
scaffold_836	103028	1039	0	1	1
scaffold_837	102857	571	0	0	0
scaffold_838	102825	586	1	0	1
scaffold_839	102816	661	0	0	0
scaffold_840	102670	768	0	0	0
scaffold_841	102254	544	1	0	1
scaffold_842	102191	705	0	0	0
scaffold_843	102188	336	1	1	1
scaffold_844	101999	547	1	1	2
scaffold_845	101945	424	1	1	1
scaffold_846	101873	532	0	0	0
scaffold_847	101817	446	0	0	0
scaffold_848	101786	823	1	0	1
scaffold_849	101704	768	0	0	0
scaffold_850	101605	704	0	0	0
scaffold_851	101592	600	1	0	1
scaffold_852	101549	622	1	0	1
scaffold_853	101506	424	0	0	0
scaffold_854	101473	344	0	1	1
scaffold_855	101297	291	0	0	0
scaffold_856	101220	750	0	0	0
scaffold_857	100970	785	0	0	0
scaffold_858	100773	483	0	1	1
scaffold_859	100740	972	0	0	0
scaffold_860	100656	915	0	4	4
scaffold_861	100626	235	0	0	0
scaffold_862	100595	337	0	0	0
scaffold_863	100582	880	0	0	0
scaffold_864	100501	697	2	0	2
scaffold_865	100488	275	0	0	0
scaffold_866	100453	347	0	0	0
scaffold_867	100423	396	0	0	0
scaffold_868	100353	491	0	0	0
scaffold_869	100312	675	0	1	1
scaffold_870	100273	955	0	0	0
scaffold_871	100141	341	0	0	0
scaffold_872	100004	535	1	3	3
scaffold_873	99954	1007	2	2	3
scaffold_874	99781	335	0	0	0
scaffold_875	99779	381	0	0	0
scaffold_876	99523	958	0	1	1
scaffold_877	99444	304	0	0	0
scaffold_878	99165	154	0	0	0
scaffold_879	99131	389	1	2	2
scaffold_880	99032	625	0	0	0
scaffold_881	99005	699	0	0	0
scaffold_882	98966	898	0	4	4
scaffold_883	98909	955	0	1	1
scaffold_884	98687	492	2	2	3
scaffold_885	98544	624	0	4	4
scaffold_886	98478	375	0	2	2
scaffold_887	98468	365	0	0	0
scaffold_888	98440	373	0	0	0
scaffold_889	98395	530	0	0	0
scaffold_890	98339	554	0	0	0
scaffold_891	98317	829	1	1	2
scaffold_892	98301	795	1	4	5
scaffold_893	98056	889	2	1	2
scaffold_894	98055	736	2	0	2
scaffold_895	98049	615	1	0	1
scaffold_896	98028	933	0	0	0
scaffold_897	98018	780	0	1	1
scaffold_898	97985	726	2	0	2
scaffold_899	97949	513	1	1	1
scaffold_900	97938	351	0	1	1
scaffold_901	97925	546	0	1	1
scaffold_902	97903	676	0	1	1
scaffold_903	97654	757	1	1	1
scaffold_904	97625	391	0	0	0
scaffold_905	97598	696	0	2	2
scaffold_906	97598	349	2	2	2
scaffold_907	97544	352	0	0	0
scaffold_908	97529	549	0	0	0
scaffold_909	97470	552	0	2	2
scaffold_910	97467	424	0	0	0
scaffold_911	97440	337	0	0	0
scaffold_912	97421	828	1	0	1
scaffold_913	97413	316	1	1	2
scaffold_914	97408	840	0	0	0
scaffold_915	97329	769	0	0	0
scaffold_916	97290	548	0	0	0
scaffold_917	97215	456	0	0	0
scaffold_918	97189	614	0	3	3
scaffold_919	97015	504	0	0	0
scaffold_920	96918	675	0	0	0
scaffold_921	96853	411	0	0	0
scaffold_922	96786	847	0	1	1
scaffold_923	96694	835	1	0	1
scaffold_924	96629	789	2	0	2
scaffold_925	96606	825	0	0	0
scaffold_926	96591	723	2	0	2
scaffold_927	96429	356	0	0	0
scaffold_928	96333	594	1	1	2
scaffold_929	96272	697	1	1	2
scaffold_930	96222	514	0	0	0
scaffold_931	96222	560	0	0	0
scaffold_932	96138	1084	1	2	3
scaffold_933	96136	457	0	2	2
scaffold_934	96044	1027	1	1	1
scaffold_935	96019	164	0	0	0
scaffold_936	95937	489	2	0	2
scaffold_937	95605	538	0	0	0
scaffold_938	95558	526	0	0	0
scaffold_939	95455	721	0	0	0
scaffold_940	95294	544	0	0	0
scaffold_941	95259	538	1	1	2
scaffold_942	95249	461	0	0	0
scaffold_943	95187	551	0	0	0
scaffold_944	95029	279	0	0	0
scaffold_945	95002	413	1	0	1
scaffold_946	94939	671	3	1	4
scaffold_947	94890	424	1	0	1
scaffold_948	94796	284	0	0	0
scaffold_949	94754	529	0	0	0
scaffold_950	94668	393	1	0	1
scaffold_951	94629	346	0	2	2
scaffold_952	94580	814	0	0	0
scaffold_953	94552	276	0	0	0
scaffold_954	94244	1059	0	1	1
scaffold_955	94214	940	1	4	4
scaffold_956	94211	748	1	2	3
scaffold_957	94199	929	2	0	2
scaffold_958	94182	670	1	1	2
scaffold_959	94180	198	0	1	1
scaffold_960	94146	745	1	3	4
scaffold_961	94001	741	0	0	0
scaffold_962	93947	669	0	0	0
scaffold_963	93944	349	0	0	0
scaffold_964	93926	652	2	0	2
scaffold_965	93714	358	0	0	0
scaffold_966	93705	637	3	4	6
scaffold_967	93690	656	5	1	6
scaffold_968	93663	483	0	0	0
scaffold_969	93586	815	2	0	2
scaffold_970	93501	465	0	0	0
scaffold_971	93492	534	0	0	0
scaffold_972	93492	371	0	0	0
scaffold_973	93468	756	0	0	0
scaffold_974	93455	361	0	0	0
scaffold_975	93413	653	0	0	0
scaffold_976	93348	646	0	5	5
scaffold_977	93323	491	0	0	0
scaffold_978	93230	707	2	1	3
scaffold_979	93174	956	1	0	1
scaffold_980	93108	745	0	0	0
scaffold_981	93015	559	1	0	1
scaffold_982	93010	340	3	2	4
scaffold_983	92966	235	0	0	0
scaffold_984	92872	828	4	0	4
scaffold_985	92788	345	0	0	0
scaffold_986	92774	399	0	0	0
scaffold_987	92770	563	2	2	4
scaffold_988	92691	482	0	0	0
scaffold_989	92667	296	0	0	0
scaffold_990	92638	630	1	3	4
scaffold_991	92583	579	0	0	0
scaffold_992	92463	917	0	1	1
scaffold_993	92443	795	0	1	1
scaffold_994	92435	606	0	0	0
scaffold_995	92256	771	0	0	0
scaffold_996	92244	394	0	0	0
scaffold_997	92235	681	0	1	1
scaffold_998	92166	425	3	1	3
scaffold_999	92045	838	2	2	4
scaffold_1000	92000	447	0	0	0
scaffold_1001	91940	560	0	3	3
scaffold_1002	91936	818	2	3	3
scaffold_1003	91655	681	0	0	0
scaffold_1004	91624	389	0	0	0
scaffold_1005	91392	659	0	1	1
scaffold_1006	91207	444	1	0	1
scaffold_1007	91186	288	0	0	0
scaffold_1008	91185	289	0	0	0
scaffold_1009	91184	610	1	1	1
scaffold_1010	91164	272	0	0	0
scaffold_1011	91154	699	0	1	1
scaffold_1012	91112	827	4	0	4
scaffold_1013	91067	659	0	0	0
scaffold_1014	91055	282	0	0	0
scaffold_1015	91042	220	1	0	1
scaffold_1016	90944	564	0	0	0
scaffold_1017	90887	963	0	0	0
scaffold_1018	90729	636	0	0	0
scaffold_1019	90709	664	0	0	0
scaffold_1020	90695	748	0	2	2
scaffold_1021	90658	342	0	0	0
scaffold_1022	90558	159	0	0	0
scaffold_1023	90541	793	0	1	1
scaffold_1024	90478	377	2	2	4
scaffold_1025	90410	711	2	0	2
scaffold_1026	90296	574	0	0	0
scaffold_1027	90184	545	1	0	1
scaffold_1028	90034	488	0	0	0
scaffold_1029	89950	449	0	0	0
scaffold_1030	89929	620	0	0	0
scaffold_1031	89893	243	2	1	3
scaffold_1032	89878	252	0	1	1
scaffold_1033	89878	165	0	0	0
scaffold_1034	89860	562	1	2	3
scaffold_1035	89635	746	0	0	0
scaffold_1036	89556	375	2	2	2
scaffold_1037	89506	541	3	0	3
scaffold_1038	89472	389	0	0	0
scaffold_1039	89463	687	0	0	0
scaffold_1040	89461	806	0	0	0
scaffold_1041	89458	809	0	2	2
scaffold_1042	89427	190	0	0	0
scaffold_1043	89366	463	1	1	1
scaffold_1044	89340	424	0	0	0
scaffold_1045	89272	544	0	1	1
scaffold_1046	89226	329	0	0	0
scaffold_1047	89137	659	0	0	0
scaffold_1048	89050	663	1	0	1
scaffold_1049	88994	590	0	0	0
scaffold_1050	88960	450	0	0	0
scaffold_1051	88863	532	0	0	0
scaffold_1052	88845	544	0	0	0
scaffold_1053	88812	513	0	1	1
scaffold_1054	88799	451	2	1	3
scaffold_1055	88448	274	0	0	0
scaffold_1056	88437	516	0	1	1
scaffold_1057	88386	748	1	0	1
scaffold_1058	88328	680	1	1	1
scaffold_1059	88271	1068	0	1	1
scaffold_1060	88215	276	1	0	1
scaffold_1061	88196	208	0	0	0
scaffold_1062	88090	530	2	2	3
scaffold_1063	88033	765	1	4	4
scaffold_1064	88009	265	0	0	0
scaffold_1065	88005	796	0	0	0
scaffold_1066	87998	583	0	0	0
scaffold_1067	87955	631	0	3	3
scaffold_1068	87819	223	0	0	0
scaffold_1069	87743	277	0	0	0
scaffold_1070	87500	516	1	0	1
scaffold_1071	87458	652	0	0	0
scaffold_1072	87432	381	1	0	1
scaffold_1073	87394	549	0	0	0
scaffold_1074	87380	622	1	2	2
scaffold_1075	87319	476	0	0	0
scaffold_1076	87308	669	1	0	1
scaffold_1077	87289	686	0	0	0
scaffold_1078	87222	433	0	1	1
scaffold_1079	87167	524	0	0	0
scaffold_1080	87135	247	0	0	0
scaffold_1081	87021	628	1	1	1
scaffold_1082	87021	513	0	1	1
scaffold_1083	86907	861	2	1	3
scaffold_1084	86905	642	1	0	1
scaffold_1085	86892	695	0	1	1
scaffold_1086	86793	624	0	0	0
scaffold_1087	86789	804	0	1	1
scaffold_1088	86780	389	0	1	1
scaffold_1089	86724	670	0	0	0
scaffold_1090	86632	514	0	0	0
scaffold_1091	86616	604	0	1	1
scaffold_1092	86603	530	1	1	1
scaffold_1093	86573	636	3	3	4
scaffold_1094	86555	723	0	0	0
scaffold_1095	86534	339	2	0	2
scaffold_1096	86505	771	1	1	1
scaffold_1097	86454	970	0	0	0
scaffold_1098	86428	769	0	0	0
scaffold_1099	86335	179	0	0	0
scaffold_1100	86220	279	0	0	0
scaffold_1101	86110	473	1	0	1
scaffold_1102	85915	918	0	0	0
scaffold_1103	85801	512	0	0	0
scaffold_1104	85614	332	0	0	0
scaffold_1105	85526	544	3	1	3
scaffold_1106	85524	614	0	0	0
scaffold_1107	85444	827	0	0	0
scaffold_1108	85365	64	0	0	0
scaffold_1109	85102	487	0	0	0
scaffold_1110	85050	425	0	1	1
scaffold_1111	85040	551	2	3	4
scaffold_1112	85023	502	0	0	0
scaffold_1113	85011	397	0	0	0
scaffold_1114	84991	507	2	5	7
scaffold_1115	84989	517	0	0	0
scaffold_1116	84968	689	0	0	0
scaffold_1117	84958	526	0	0	0
scaffold_1118	84900	496	0	0	0
scaffold_1119	84809	476	0	0	0
scaffold_1120	84804	270	1	1	1
scaffold_1121	84738	577	0	0	0
scaffold_1122	84718	572	2	2	2
scaffold_1123	84704	526	0	0	0
scaffold_1124	84676	390	0	0	0
scaffold_1125	84578	532	1	0	1
scaffold_1126	84553	262	0	0	0
scaffold_1127	84422	648	1	0	1
scaffold_1128	84384	771	0	0	0
scaffold_1129	84292	308	0	0	0
scaffold_1130	84215	666	0	0	0
scaffold_1131	84197	132	0	0	0
scaffold_1132	84186	476	0	0	0
scaffold_1133	84169	541	3	5	5
scaffold_1134	84103	243	0	0	0
scaffold_1135	84019	576	3	5	5
scaffold_1136	83914	475	1	0	1
scaffold_1137	83818	608	0	1	1
scaffold_1138	83778	549	0	0	0
scaffold_1139	83727	431	0	0	0
scaffold_1140	83649	412	1	2	2
scaffold_1141	83618	641	0	0	0
scaffold_1142	83553	844	3	2	5
scaffold_1143	83506	256	0	0	0
scaffold_1144	83501	122	0	0	0
scaffold_1145	83492	509	0	0	0
scaffold_1146	83474	594	0	0	0
scaffold_1147	83386	422	0	1	1
scaffold_1148	83311	374	0	0	0
scaffold_1149	83305	575	1	2	2
scaffold_1150	83299	807	0	0	0
scaffold_1151	83287	550	0	0	0
scaffold_1152	83258	404	1	3	4
scaffold_1153	83253	625	3	2	4
scaffold_1154	83213	410	0	0	0
scaffold_1155	83200	673	0	0	0
scaffold_1156	83157	606	0	0	0
scaffold_1157	83129	612	0	0	0
scaffold_1158	83098	376	0	0	0
scaffold_1159	83048	950	0	0	0
scaffold_1160	82876	375	0	0	0
scaffold_1161	82798	645	0	0	0
scaffold_1162	82686	522	0	0	0
scaffold_1163	82618	843	1	2	2
scaffold_1164	82582	908	1	0	1
scaffold_1165	82535	819	1	2	2
scaffold_1166	82483	784	0	0	0
scaffold_1167	82462	516	1	0	1
scaffold_1168	82450	316	0	1	1
scaffold_1169	82343	675	0	0	0
scaffold_1170	82305	283	0	0	0
scaffold_1171	82277	674	3	1	3
scaffold_1172	82215	370	0	0	0
scaffold_1173	82202	298	1	0	1
scaffold_1174	82017	651	1	3	3
scaffold_1175	81991	636	0	0	0
scaffold_1176	81919	665	2	2	4
scaffold_1177	81896	573	0	0	0
scaffold_1178	81867	410	2	1	3
scaffold_1179	81795	374	0	0	0
scaffold_1180	81775	575	0	1	1
scaffold_1181	81750	312	0	0	0
scaffold_1182	81641	205	0	0	0
scaffold_1183	81638	417	0	1	1
scaffold_1184	81596	668	0	0	0
scaffold_1185	81582	496	0	0	0
scaffold_1186	81581	232	0	0	0
scaffold_1187	81562	757	5	4	6
scaffold_1188	81488	431	3	0	3
scaffold_1189	81472	331	0	2	2
scaffold_1190	81449	480	2	0	2
scaffold_1191	81407	713	2	0	2
scaffold_1192	81406	290	6	3	7
scaffold_1193	81372	359	0	0	0
scaffold_1194	81367	684	2	3	4
scaffold_1195	81357	392	0	0	0
scaffold_1196	81326	628	0	0	0
scaffold_1197	81290	709	3	1	4
scaffold_1198	81255	459	1	0	1
scaffold_1199	81231	196	0	0	0
scaffold_1200	81221	489	3	0	3
scaffold_1201	81181	582	2	1	2
scaffold_1202	81150	419	1	2	2
scaffold_1203	81105	305	1	0	1
scaffold_1204	81103	460	0	1	1
scaffold_1205	81090	248	0	0	0
scaffold_1206	81036	639	1	0	1
scaffold_1207	80992	582	2	1	3
scaffold_1208	80988	458	2	4	4
scaffold_1209	80830	304	2	0	2
scaffold_1210	80817	453	0	1	1
scaffold_1211	80789	326	1	3	3
scaffold_1212	80753	600	3	3	5
scaffold_1213	80739	523	0	1	1
scaffold_1214	80675	708	0	1	1
scaffold_1215	80560	507	0	0	0
scaffold_1216	80536	97	0	0	0
scaffold_1217	80535	398	1	0	1
scaffold_1218	80517	393	0	0	0
scaffold_1219	80488	201	0	1	1
scaffold_1220	80451	580	1	0	1
scaffold_1221	80380	476	0	0	0
scaffold_1222	80375	733	1	0	1
scaffold_1223	80325	724	1	1	2
scaffold_1224	80301	428	1	0	1
scaffold_1225	80233	472	0	0	0
scaffold_1226	80199	387	0	0	0
scaffold_1227	80169	626	2	0	2
scaffold_1228	80152	622	0	0	0
scaffold_1229	80108	553	1	1	2
scaffold_1230	80067	440	0	1	1
scaffold_1231	80067	278	0	0	0
scaffold_1232	80028	354	0	0	0
scaffold_1233	80026	413	0	0	0
scaffold_1234	80017	484	0	1	1
scaffold_1235	79997	494	2	0	2
scaffold_1236	79969	869	4	9	9
scaffold_1237	79896	295	0	1	1
scaffold_1238	79815	431	0	0	0
scaffold_1239	79659	275	0	0	0
scaffold_1240	79617	248	0	0	0
scaffold_1241	79599	428	0	0	0
scaffold_1242	79592	408	0	0	0
scaffold_1243	79520	676	1	2	3
scaffold_1244	79498	683	0	1	1
scaffold_1245	79370	855	0	0	0
scaffold_1246	79342	670	1	0	1
scaffold_1247	79299	458	0	0	0
scaffold_1248	79231	866	3	3	5
scaffold_1249	78936	578	0	0	0
scaffold_1250	78911	390	0	0	0
scaffold_1251	78823	288	2	2	4
scaffold_1252	78807	437	0	0	0
scaffold_1253	78758	652	0	1	1
scaffold_1254	78722	340	0	1	1
scaffold_1255	78685	414	0	1	1
scaffold_1256	78683	706	1	0	1
scaffold_1257	78549	726	2	2	2
scaffold_1258	78482	465	1	0	1
scaffold_1259	78423	696	1	1	1
scaffold_1260	78361	320	0	3	3
scaffold_1261	78140	307	0	0	0
scaffold_1262	78114	610	1	1	2
scaffold_1263	77995	643	0	0	0
scaffold_1264	77995	564	1	2	3
scaffold_1265	77932	791	1	0	1
scaffold_1266	77924	413	0	0	0
scaffold_1267	77811	349	0	1	1
scaffold_1268	77782	662	0	0	0
scaffold_1269	77664	595	1	1	1
scaffold_1270	77642	184	0	0	0
scaffold_1271	77617	390	1	0	1
scaffold_1272	77611	573	1	1	2
scaffold_1273	77580	86	0	0	0
scaffold_1274	77570	293	0	0	0
scaffold_1275	77527	201	0	0	0
scaffold_1276	77483	492	0	3	3
scaffold_1277	77458	502	2	1	2
scaffold_1278	77437	441	1	3	4
scaffold_1279	77396	326	0	0	0
scaffold_1280	77287	866	1	1	2
scaffold_1281	77285	197	0	0	0
scaffold_1282	77268	561	0	1	1
scaffold_1283	77144	524	0	0	0
scaffold_1284	77123	365	0	0	0
scaffold_1285	77033	235	0	0	0
scaffold_1286	77029	326	0	0	0
scaffold_1287	77029	646	1	1	2
scaffold_1288	76955	786	2	0	2
scaffold_1289	76926	553	0	1	1
scaffold_1290	76725	531	0	1	1
scaffold_1291	76707	761	2	0	2
scaffold_1292	76607	672	0	0	0
scaffold_1293	76600	545	0	0	0
scaffold_1294	76509	273	0	0	0
scaffold_1295	76508	280	0	0	0
scaffold_1296	76301	867	1	2	2
scaffold_1297	76189	502	1	1	1
scaffold_1298	76180	304	0	0	0
scaffold_1299	76078	503	1	1	2
scaffold_1300	75960	582	0	2	2
scaffold_1301	75848	607	1	0	1
scaffold_1302	75847	590	0	2	2
scaffold_1303	75832	295	0	0	0
scaffold_1304	75713	451	0	0	0
scaffold_1305	75651	646	0	2	2
scaffold_1306	75643	402	0	0	0
scaffold_1307	75638	733	2	0	2
scaffold_1308	75609	370	1	0	1
scaffold_1309	75606	682	3	1	3
scaffold_1310	75578	733	1	2	3
scaffold_1311	75552	531	2	2	4
scaffold_1312	75513	678	2	2	4
scaffold_1313	75488	228	0	0	0
scaffold_1314	75389	318	0	0	0
scaffold_1315	75362	543	0	0	0
scaffold_1316	75315	323	0	0	0
scaffold_1317	75199	684	0	0	0
scaffold_1318	75195	901	3	1	3
scaffold_1319	75109	397	0	0	0
scaffold_1320	75106	578	0	0	0
scaffold_1321	75064	697	0	1	1
scaffold_1322	74974	235	0	1	1
scaffold_1323	74907	328	0	0	0
scaffold_1324	74888	172	0	0	0
scaffold_1325	74872	514	1	0	1
scaffold_1326	74861	547	1	1	1
scaffold_1327	74788	146	0	0	0
scaffold_1328	74761	252	0	1	1
scaffold_1329	74706	552	0	0	0
scaffold_1330	74691	599	0	1	1
scaffold_1331	74688	449	0	1	1
scaffold_1332	74675	499	0	0	0
scaffold_1333	74667	661	0	0	0
scaffold_1334	74638	72	0	0	0
scaffold_1335	74579	494	0	1	1
scaffold_1336	74559	352	0	0	0
scaffold_1337	74495	537	0	0	0
scaffold_1338	74404	598	0	0	0
scaffold_1339	74396	380	0	0	0
scaffold_1340	74293	625	1	2	3
scaffold_1341	74197	1110	2	1	2
scaffold_1342	74148	463	4	0	4
scaffold_1343	74121	409	0	0	0
scaffold_1344	74079	626	0	0	0
scaffold_1345	74041	554	3	2	3
scaffold_1346	74020	363	0	0	0
scaffold_1347	73936	402	0	0	0
scaffold_1348	73936	432	0	0	0
scaffold_1349	73890	397	1	3	3
scaffold_1350	73830	426	0	0	0
scaffold_1351	73826	306	0	0	0
scaffold_1352	73823	510	1	0	1
scaffold_1353	73807	517	0	0	0
scaffold_1354	73807	709	1	0	1
scaffold_1355	73782	382	2	3	4
scaffold_1356	73655	314	2	0	2
scaffold_1357	73645	302	0	0	0
scaffold_1358	73619	500	0	2	2
scaffold_1359	73567	652	0	2	2
scaffold_1360	73511	294	0	0	0
scaffold_1361	73413	554	2	1	3
scaffold_1362	73381	455	0	0	0
scaffold_1363	73368	638	0	0	0
scaffold_1364	73257	94	0	0	0
scaffold_1365	73151	363	0	3	3
scaffold_1366	73145	381	0	1	1
scaffold_1367	73118	458	0	0	0
scaffold_1368	73109	751	1	2	2
scaffold_1369	73088	47	0	0	0
scaffold_1370	73085	246	1	0	1
scaffold_1371	73078	391	0	0	0
scaffold_1372	73069	399	0	0	0
scaffold_1373	72882	205	0	0	0
scaffold_1374	72856	351	0	1	1
scaffold_1375	72854	318	0	0	0
scaffold_1376	72754	423	0	0	0
scaffold_1377	72752	369	1	0	1
scaffold_1378	72743	501	3	0	3
scaffold_1379	72728	683	2	2	2
scaffold_1380	72676	483	0	0	0
scaffold_1381	72666	373	0	0	0
scaffold_1382	72535	112	0	0	0
scaffold_1383	72522	496	1	0	1
scaffold_1384	72479	449	0	2	2
scaffold_1385	72433	593	0	0	0
scaffold_1386	72419	324	0	1	1
scaffold_1387	72411	454	0	3	3
scaffold_1388	72357	652	0	0	0
scaffold_1389	72355	498	1	2	3
scaffold_1390	72337	336	0	0	0
scaffold_1391	72320	457	1	0	1
scaffold_1392	72232	615	1	3	4
scaffold_1393	72228	701	2	2	3
scaffold_1394	72161	539	0	0	0
scaffold_1395	71996	592	1	1	2
scaffold_1396	71910	345	2	1	3
scaffold_1397	71870	480	0	0	0
scaffold_1398	71850	312	0	0	0
scaffold_1399	71844	266	0	0	0
scaffold_1400	71804	373	0	0	0
scaffold_1401	71793	694	0	0	0
scaffold_1402	71789	219	0	0	0
scaffold_1403	71780	338	0	2	2
scaffold_1404	71737	441	3	1	4
scaffold_1405	71676	697	3	3	4
scaffold_1406	71669	407	1	0	1
scaffold_1407	71636	225	0	0	0
scaffold_1408	71609	352	0	1	1
scaffold_1409	71492	356	1	1	2
scaffold_1410	71471	578	0	0	0
scaffold_1411	71444	408	0	0	0
scaffold_1412	71421	250	0	0	0
scaffold_1413	71358	575	0	0	0
scaffold_1414	71340	298	1	0	1
scaffold_1415	71277	351	2	1	2
scaffold_1416	71268	339	0	0	0
scaffold_1417	71252	637	1	0	1
scaffold_1418	71214	750	2	1	3
scaffold_1419	71172	296	0	0	0
scaffold_1420	71165	231	0	0	0
scaffold_1421	71109	357	0	0	0
scaffold_1422	71052	445	0	0	0
scaffold_1423	70972	560	1	0	1
scaffold_1424	70864	367	0	0	0
scaffold_1425	70843	534	0	0	0
scaffold_1426	70809	598	1	1	2
scaffold_1427	70775	706	0	0	0
scaffold_1428	70678	453	0	0	0
scaffold_1429	70608	520	0	0	0
scaffold_1430	70605	427	1	0	1
scaffold_1431	70596	304	2	1	2
scaffold_1432	70578	355	0	0	0
scaffold_1433	70564	425	2	2	3
scaffold_1434	70528	638	0	0	0
scaffold_1435	70526	757	0	0	0
scaffold_1436	70520	278	1	0	1
scaffold_1437	70486	345	0	2	2
scaffold_1438	70422	289	0	1	1
scaffold_1439	70399	434	0	0	0
scaffold_1440	70380	138	0	0	0
scaffold_1441	70336	260	0	0	0
scaffold_1442	70317	395	0	1	1
scaffold_1443	70314	572	1	2	3
scaffold_1444	70273	422	0	1	1
scaffold_1445	70245	533	1	1	2
scaffold_1446	70190	438	0	0	0
scaffold_1447	70177	425	0	0	0
scaffold_1448	70126	261	0	2	2
scaffold_1449	70113	634	0	0	0
scaffold_1450	70061	376	0	0	0
scaffold_1451	70017	660	0	0	0
scaffold_1452	70008	322	0	0	0
scaffold_1453	69996	216	0	1	1
scaffold_1454	69989	468	0	0	0
scaffold_1455	69959	578	1	0	1
scaffold_1456	69933	49	0	0	0
scaffold_1457	69926	130	0	0	0
scaffold_1458	69877	457	0	0	0
scaffold_1459	69673	397	0	0	0
scaffold_1460	69672	448	3	2	3
scaffold_1461	69607	403	0	0	0
scaffold_1462	69585	231	0	0	0
scaffold_1463	69433	355	0	0	0
scaffold_1464	69357	451	0	0	0
scaffold_1465	69352	311	0	0	0
scaffold_1466	69319	119	0	0	0
scaffold_1467	69214	221	0	0	0
scaffold_1468	69208	551	0	0	0
scaffold_1469	69164	237	0	0	0
scaffold_1470	69088	380	0	0	0
scaffold_1471	69033	563	0	2	2
scaffold_1472	68965	337	1	0	1
scaffold_1473	68954	634	0	1	1
scaffold_1474	68937	459	2	0	2
scaffold_1475	68929	501	0	0	0
scaffold_1476	68876	824	1	0	1
scaffold_1477	68866	283	2	1	3
scaffold_1478	68844	525	0	0	0
scaffold_1479	68838	355	0	0	0
scaffold_1480	68830	400	0	0	0
scaffold_1481	68811	257	0	0	0
scaffold_1482	68808	346	0	0	0
scaffold_1483	68784	509	1	0	1
scaffold_1484	68778	453	0	0	0
scaffold_1485	68742	428	1	0	1
scaffold_1486	68685	460	1	0	1
scaffold_1487	68618	330	0	0	0
scaffold_1488	68562	493	0	0	0
scaffold_1489	68486	166	0	0	0
scaffold_1490	68480	712	0	2	2
scaffold_1491	68325	304	0	4	4
scaffold_1492	68257	485	0	0	0
scaffold_1493	68255	475	0	1	1
scaffold_1494	68216	366	1	1	1
scaffold_1495	68105	481	2	0	2
scaffold_1496	68102	174	0	0	0
scaffold_1497	68099	503	1	0	1
scaffold_1498	68082	291	0	0	0
scaffold_1499	68053	356	0	0	0
scaffold_1500	68040	701	1	1	2
scaffold_1501	67994	743	2	2	4
scaffold_1502	67983	276	0	0	0
scaffold_1503	67857	384	0	0	0
scaffold_1504	67854	568	0	1	1
scaffold_1505	67763	542	4	2	4
scaffold_1506	67715	429	3	2	5
scaffold_1507	67691	398	0	0	0
scaffold_1508	67674	657	1	1	1
scaffold_1509	67632	391	0	0	0
scaffold_1510	67609	151	0	0	0
scaffold_1511	67533	292	0	1	1
scaffold_1512	67473	506	1	0	1
scaffold_1513	67442	227	0	0	0
scaffold_1514	67432	355	0	0	0
scaffold_1515	67431	270	0	0	0
scaffold_1516	67387	439	0	0	0
scaffold_1517	67380	803	0	0	0
scaffold_1518	67374	388	0	0	0
scaffold_1519	67327	389	0	0	0
scaffold_1520	67319	225	0	0	0
scaffold_1521	67277	366	1	0	1
scaffold_1522	67262	312	0	3	3
scaffold_1523	67207	660	1	1	2
scaffold_1524	67187	457	0	0	0
scaffold_1525	67173	415	0	1	1
scaffold_1526	67130	489	2	1	2
scaffold_1527	67091	399	0	0	0
scaffold_1528	67040	271	1	2	2
scaffold_1529	67032	709	0	0	0
scaffold_1530	66973	227	2	0	2
scaffold_1531	66957	286	0	0	0
scaffold_1532	66893	326	0	0	0
scaffold_1533	66885	661	1	0	1
scaffold_1534	66866	319	4	0	4
scaffold_1535	66774	466	0	0	0
scaffold_1536	66687	424	0	0	0
scaffold_1537	66671	444	3	2	3
scaffold_1538	66568	503	2	6	6
scaffold_1539	66557	243	2	1	3
scaffold_1540	66506	632	2	0	2
scaffold_1541	66451	511	1	2	3
scaffold_1542	66396	186	0	0	0
scaffold_1543	66380	392	0	1	1
scaffold_1544	66379	346	0	0	0
scaffold_1545	66313	319	0	0	0
scaffold_1546	66300	511	1	0	1
scaffold_1547	66267	432	4	0	4
scaffold_1548	66264	473	0	0	0
scaffold_1549	66262	439	0	0	0
scaffold_1550	66170	346	0	0	0
scaffold_1551	66121	349	0	1	1
scaffold_1552	66062	270	0	0	0
scaffold_1553	66060	345	0	0	0
scaffold_1554	66037	425	2	2	2
scaffold_1555	65919	381	0	0	0
scaffold_1556	65887	328	1	0	1
scaffold_1557	65872	426	0	0	0
scaffold_1558	65854	330	0	0	0
scaffold_1559	65785	420	0	2	2
scaffold_1560	65776	318	0	0	0
scaffold_1561	65773	268	0	0	0
scaffold_1562	65761	516	0	0	0
scaffold_1563	65731	390	0	0	0
scaffold_1564	65728	385	0	0	0
scaffold_1565	65707	357	0	0	0
scaffold_1566	65698	289	0	0	0
scaffold_1567	65546	463	0	0	0
scaffold_1568	65525	237	0	0	0
scaffold_1569	65502	533	0	0	0
scaffold_1570	65495	499	0	0	0
scaffold_1571	65490	547	0	1	1
scaffold_1572	65422	437	1	0	1
scaffold_1573	65411	349	0	0	0
scaffold_1574	65395	325	0	2	2
scaffold_1575	65361	560	1	1	1
scaffold_1576	65360	484	0	0	0
scaffold_1577	65301	317	0	1	1
scaffold_1578	65300	626	0	0	0
scaffold_1579	65297	311	0	0	0
scaffold_1580	65262	382	0	0	0
scaffold_1581	65164	469	0	1	1
scaffold_1582	65151	483	0	1	1
scaffold_1583	65149	193	0	0	0
scaffold_1584	65147	284	0	3	3
scaffold_1585	65106	250	0	0	0
scaffold_1586	65068	182	1	0	1
scaffold_1587	65056	293	3	0	3
scaffold_1588	65054	571	1	0	1
scaffold_1589	65016	307	1	1	1
scaffold_1590	65009	517	1	1	2
scaffold_1591	64997	446	1	0	1
scaffold_1592	64967	459	2	0	2
scaffold_1593	64816	540	0	0	0
scaffold_1594	64686	400	0	0	0
scaffold_1595	64666	266	0	2	2
scaffold_1596	64614	357	0	0	0
scaffold_1597	64533	152	0	2	2
scaffold_1598	64522	600	0	0	0
scaffold_1599	64517	492	0	1	1
scaffold_1600	64353	323	0	1	1
scaffold_1601	64314	300	0	0	0
scaffold_1602	64272	662	0	0	0
scaffold_1603	64247	434	1	0	1
scaffold_1604	64233	419	0	0	0
scaffold_1605	64225	353	3	0	3
scaffold_1606	64205	312	2	0	2
scaffold_1607	64191	160	1	0	1
scaffold_1608	64190	590	1	1	2
scaffold_1609	64169	166	0	0	0
scaffold_1610	64125	205	0	0	0
scaffold_1611	64077	221	0	1	1
scaffold_1612	64069	368	0	0	0
scaffold_1613	64069	703	2	2	4
scaffold_1614	63984	321	0	0	0
scaffold_1615	63941	325	0	2	2
scaffold_1616	63917	354	1	0	1
scaffold_1617	63885	468	0	1	1
scaffold_1618	63878	251	0	0	0
scaffold_1619	63870	419	0	0	0
scaffold_1620	63856	629	0	1	1
scaffold_1621	63851	116	0	0	0
scaffold_1622	63849	273	2	2	2
scaffold_1623	63826	480	0	1	1
scaffold_1624	63783	454	0	0	0
scaffold_1625	63768	560	3	0	3
scaffold_1626	63757	302	0	0	0
scaffold_1627	63757	473	0	0	0
scaffold_1628	63711	310	0	0	0
scaffold_1629	63617	299	0	0	0
scaffold_1630	63617	243	0	0	0
scaffold_1631	63569	538	0	0	0
scaffold_1632	63558	343	0	0	0
scaffold_1633	63556	412	1	0	1
scaffold_1634	63549	351	1	0	1
scaffold_1635	63526	882	4	0	4
scaffold_1636	63491	395	0	0	0
scaffold_1637	63475	365	0	0	0
scaffold_1638	63397	435	0	2	2
scaffold_1639	63394	628	0	4	4
scaffold_1640	63389	479	0	0	0
scaffold_1641	63363	270	0	0	0
scaffold_1642	63275	469	0	0	0
scaffold_1643	63264	568	2	0	2
scaffold_1644	63238	616	0	0	0
scaffold_1645	63228	444	1	2	2
scaffold_1646	63224	405	0	0	0
scaffold_1647	63213	275	0	0	0
scaffold_1648	63195	342	0	0	0
scaffold_1649	63173	221	0	0	0
scaffold_1650	63168	375	0	0	0
scaffold_1651	63143	490	0	0	0
scaffold_1652	63128	209	0	0	0
scaffold_1653	63113	546	0	0	0
scaffold_1654	63112	593	1	2	2
scaffold_1655	63092	639	0	1	1
scaffold_1656	63050	883	0	1	1
scaffold_1657	63028	388	0	0	0
scaffold_1658	62993	440	1	3	4
scaffold_1659	62949	361	0	0	0
scaffold_1660	62929	278	0	0	0
scaffold_1661	62924	468	0	0	0
scaffold_1662	62919	472	0	0	0
scaffold_1663	62898	388	0	0	0
scaffold_1664	62885	363	0	0	0
scaffold_1665	62823	250	0	0	0
scaffold_1666	62797	428	1	0	1
scaffold_1667	62758	472	0	2	2
scaffold_1668	62756	349	0	0	0
scaffold_1669	62629	326	0	0	0
scaffold_1670	62621	121	1	3	3
scaffold_1671	62550	443	1	2	3
scaffold_1672	62506	456	0	0	0
scaffold_1673	62479	494	0	0	0
scaffold_1674	62398	348	0	0	0
scaffold_1675	62372	228	0	0	0
scaffold_1676	62330	379	0	0	0
scaffold_1677	62313	265	0	0	0
scaffold_1678	62291	566	2	1	3
scaffold_1679	62261	270	0	0	0
scaffold_1680	62167	418	2	0	2
scaffold_1681	62157	261	1	0	1
scaffold_1682	62056	191	1	2	3
scaffold_1683	62003	356	0	0	0
scaffold_1684	61943	600	1	0	1
scaffold_1685	61932	697	0	0	0
scaffold_1686	61834	414	1	1	2
scaffold_1687	61814	286	0	0	0
scaffold_1688	61753	447	0	0	0
scaffold_1689	61716	309	0	0	0
scaffold_1690	61660	321	1	0	1
scaffold_1691	61605	232	1	3	3
scaffold_1692	61577	156	0	1	1
scaffold_1693	61485	197	0	0	0
scaffold_1694	61411	270	0	0	0
scaffold_1695	61398	273	0	0	0
scaffold_1696	61389	578	1	0	1
scaffold_1697	61372	490	1	0	1
scaffold_1698	61370	613	0	1	1
scaffold_1699	61364	436	0	0	0
scaffold_1700	61336	430	1	1	2
scaffold_1701	61255	296	1	0	1
scaffold_1702	61211	472	0	0	0
scaffold_1703	61200	187	0	1	1
scaffold_1704	61151	671	0	0	0
scaffold_1705	61070	175	0	0	0
scaffold_1706	60999	119	0	1	1
scaffold_1707	60941	446	1	1	1
scaffold_1708	60908	289	1	1	2
scaffold_1709	60901	355	0	0	0
scaffold_1710	60887	396	0	0	0
scaffold_1711	60878	324	0	1	1
scaffold_1712	60853	225	0	0	0
scaffold_1713	60846	282	0	0	0
scaffold_1714	60840	369	0	0	0
scaffold_1715	60825	372	1	3	4
scaffold_1716	60652	184	0	0	0
scaffold_1717	60638	183	0	0	0
scaffold_1718	60605	442	0	0	0
scaffold_1719	60568	620	1	1	1
scaffold_1720	60557	669	0	0	0
scaffold_1721	60527	239	1	1	1
scaffold_1722	60527	358	0	0	0
scaffold_1723	60493	264	0	2	2
scaffold_1724	60463	330	0	0	0
scaffold_1725	60429	521	2	0	2
scaffold_1726	60391	424	0	1	1
scaffold_1727	60372	357	0	0	0
scaffold_1728	60366	774	0	1	1
scaffold_1729	60315	101	0	0	0
scaffold_1730	60277	424	0	0	0
scaffold_1731	60235	541	0	2	2
scaffold_1732	60235	375	1	0	1
scaffold_1733	60195	492	0	0	0
scaffold_1734	60195	336	3	1	4
scaffold_1735	60176	290	1	1	1
scaffold_1736	60114	239	0	0	0
scaffold_1737	60105	328	0	2	2
scaffold_1738	60090	517	1	0	1
scaffold_1739	60026	119	0	0	0
scaffold_1740	59999	244	0	0	0
scaffold_1741	59986	348	1	1	1
scaffold_1742	59981	404	2	0	2
scaffold_1743	59980	256	0	0	0
scaffold_1744	59975	253	0	0	0
scaffold_1745	59865	290	0	2	2
scaffold_1746	59862	435	0	0	0
scaffold_1747	59850	177	1	0	1
scaffold_1748	59838	331	0	2	2
scaffold_1749	59819	371	1	0	1
scaffold_1750	59772	584	0	0	0
scaffold_1751	59750	168	0	0	0
scaffold_1752	59718	386	0	0	0
scaffold_1753	59713	409	0	0	0
scaffold_1754	59687	614	0	0	0
scaffold_1755	59653	450	0	0	0
scaffold_1756	59628	184	0	0	0
scaffold_1757	59621	638	1	0	1
scaffold_1758	59610	451	0	0	0
scaffold_1759	59604	157	0	0	0
scaffold_1760	59504	268	0	0	0
scaffold_1761	59477	707	2	0	2
scaffold_1762	59459	282	0	0	0
scaffold_1763	59444	298	0	0	0
scaffold_1764	59375	539	4	2	5
scaffold_1765	59349	429	2	0	2
scaffold_1766	59302	353	0	0	0
scaffold_1767	59302	378	1	0	1
scaffold_1768	59296	839	0	1	1
scaffold_1769	59287	392	0	0	0
scaffold_1770	59262	538	0	1	1
scaffold_1771	59194	397	1	3	3
scaffold_1772	59183	398	1	1	1
scaffold_1773	59180	583	0	0	0
scaffold_1774	59174	721	2	0	2
scaffold_1775	59091	822	3	0	3
scaffold_1776	59047	229	0	0	0
scaffold_1777	59005	309	0	0	0
scaffold_1778	58998	281	0	0	0
scaffold_1779	58819	345	0	0	0
scaffold_1780	58804	514	0	0	0
scaffold_1781	58774	302	0	0	0
scaffold_1782	58749	229	0	0	0
scaffold_1783	58690	315	0	0	0
scaffold_1784	58668	305	0	0	0
scaffold_1785	58660	553	0	0	0
scaffold_1786	58650	165	0	0	0
scaffold_1787	58636	256	0	0	0
scaffold_1788	58614	613	3	0	3
scaffold_1789	58574	269	0	0	0
scaffold_1790	58569	585	2	0	2
scaffold_1791	58519	315	0	2	2
scaffold_1792	58500	397	2	1	2
scaffold_1793	58480	548	0	2	2
scaffold_1794	58469	695	0	2	2
scaffold_1795	58422	386	0	0	0
scaffold_1796	58421	345	1	1	2
scaffold_1797	58390	529	0	1	1
scaffold_1798	58376	356	2	0	2
scaffold_1799	58349	320	1	2	2
scaffold_1800	58241	221	0	0	0
scaffold_1801	58231	343	1	0	1
scaffold_1802	58221	272	0	0	0
scaffold_1803	58162	497	0	2	2
scaffold_1804	58147	275	0	0	0
scaffold_1805	58139	335	0	0	0
scaffold_1806	58118	405	0	0	0
scaffold_1807	58118	176	0	0	0
scaffold_1808	58080	263	0	0	0
scaffold_1809	58063	385	1	1	1
scaffold_1810	58025	262	0	0	0
scaffold_1811	58021	179	0	1	1
scaffold_1812	57997	600	3	3	4
scaffold_1813	57976	382	0	0	0
scaffold_1814	57938	301	0	0	0
scaffold_1815	57933	317	1	1	1
scaffold_1816	57885	490	0	1	1
scaffold_1817	57850	527	0	0	0
scaffold_1818	57839	359	0	0	0
scaffold_1819	57807	385	0	0	0
scaffold_1820	57793	494	2	0	2
scaffold_1821	57792	610	0	0	0
scaffold_1822	57674	229	0	0	0
scaffold_1823	57652	472	0	0	0
scaffold_1824	57618	152	0	0	0
scaffold_1825	57567	482	1	0	1
scaffold_1826	57547	553	0	0	0
scaffold_1827	57527	281	0	0	0
scaffold_1828	57510	591	1	5	6
scaffold_1829	57431	295	0	0	0
scaffold_1830	57424	411	2	0	2
scaffold_1831	57370	394	0	2	2
scaffold_1832	57209	161	0	0	0
scaffold_1833	57140	302	0	0	0
scaffold_1834	57095	268	0	0	0
scaffold_1835	57075	334	0	3	3
scaffold_1836	57071	561	0	1	1
scaffold_1837	57066	214	0	0	0
scaffold_1838	57043	87	0	0	0
scaffold_1839	57035	193	0	0	0
scaffold_1840	57029	236	0	0	0
scaffold_1841	57020	314	0	0	0
scaffold_1842	57010	439	0	0	0
scaffold_1843	56974	175	0	0	0
scaffold_1844	56848	133	0	0	0
scaffold_1845	56819	194	2	0	2
scaffold_1846	56796	524	3	4	6
scaffold_1847	56793	337	1	0	1
scaffold_1848	56747	184	0	0	0
scaffold_1849	56671	488	2	1	3
scaffold_1850	56658	418	0	0	0
scaffold_1851	56632	359	0	0	0
scaffold_1852	56559	438	0	0	0
scaffold_1853	56479	496	0	1	1
scaffold_1854	56450	745	1	3	3
scaffold_1855	56450	273	0	0	0
scaffold_1856	56448	331	0	0	0
scaffold_1857	56431	491	0	0	0
scaffold_1858	56429	445	1	1	1
scaffold_1859	56322	279	0	0	0
scaffold_1860	56308	409	0	1	1
scaffold_1861	56286	176	0	0	0
scaffold_1862	56260	315	0	0	0
scaffold_1863	56252	64	0	0	0
scaffold_1864	56240	187	0	0	0
scaffold_1865	56209	435	0	0	0
scaffold_1866	56182	438	0	0	0
scaffold_1867	56144	416	0	0	0
scaffold_1868	56109	815	1	0	1
scaffold_1869	55985	313	1	0	1
scaffold_1870	55927	359	1	1	1
scaffold_1871	55888	250	0	0	0
scaffold_1872	55874	369	0	1	1
scaffold_1873	55850	302	0	0	0
scaffold_1874	55788	355	2	3	3
scaffold_1875	55783	203	0	0	0
scaffold_1876	55771	134	0	0	0
scaffold_1877	55771	152	0	0	0
scaffold_1878	55765	314	0	0	0
scaffold_1879	55711	148	0	0	0
scaffold_1880	55698	341	0	0	0
scaffold_1881	55664	287	0	0	0
scaffold_1882	55627	242	1	1	2
scaffold_1883	55599	610	0	4	4
scaffold_1884	55568	310	0	0	0
scaffold_1885	55567	336	0	0	0
scaffold_1886	55567	705	0	0	0
scaffold_1887	55558	361	1	1	2
scaffold_1888	55558	311	1	1	2
scaffold_1889	55551	449	0	0	0
scaffold_1890	55461	183	0	0	0
scaffold_1891	55379	323	0	0	0
scaffold_1892	55342	365	0	0	0
scaffold_1893	55338	300	0	0	0
scaffold_1894	55308	442	0	4	4
scaffold_1895	55266	260	0	0	0
scaffold_1896	55201	469	0	0	0
scaffold_1897	55188	318	0	0	0
scaffold_1898	55186	212	0	0	0
scaffold_1899	55115	162	0	0	0
scaffold_1900	55110	208	1	0	1
scaffold_1901	55094	345	0	0	0
scaffold_1902	55081	183	0	0	0
scaffold_1903	55073	261	0	0	0
scaffold_1904	55072	265	1	0	1
scaffold_1905	55055	457	2	0	2
scaffold_1906	55048	549	1	0	1
scaffold_1907	55042	400	0	0	0
scaffold_1908	55021	363	0	1	1
scaffold_1909	55013	236	0	0	0
scaffold_1910	54948	385	0	0	0
scaffold_1911	54851	309	0	0	0
scaffold_1912	54745	318	0	0	0
scaffold_1913	54631	128	0	0	0
scaffold_1914	54623	580	0	0	0
scaffold_1915	54561	192	0	0	0
scaffold_1916	54540	596	0	0	0
scaffold_1917	54504	592	0	0	0
scaffold_1918	54487	313	1	3	3
scaffold_1919	54397	284	0	0	0
scaffold_1920	54379	310	0	0	0
scaffold_1921	54372	496	0	0	0
scaffold_1922	54347	459	3	0	3
scaffold_1923	54310	480	0	0	0
scaffold_1924	54296	746	3	1	4
scaffold_1925	54296	372	1	0	1
scaffold_1926	54289	237	1	3	3
scaffold_1927	54283	174	0	0	0
scaffold_1928	54266	197	2	2	2
scaffold_1929	54239	511	0	0	0
scaffold_1930	54224	566	4	0	4
scaffold_1931	54143	385	0	0	0
scaffold_1932	54076	458	0	0	0
scaffold_1933	54048	658	1	3	3
scaffold_1934	54040	167	0	0	0
scaffold_1935	54032	214	0	0	0
scaffold_1936	53987	359	0	0	0
scaffold_1937	53945	275	0	0	0
scaffold_1938	53928	397	0	2	2
scaffold_1939	53910	251	1	0	1
scaffold_1940	53766	63	0	0	0
scaffold_1941	53753	600	0	0	0
scaffold_1942	53662	383	0	0	0
scaffold_1943	53579	308	0	0	0
scaffold_1944	53562	360	2	2	4
scaffold_1945	53509	572	0	1	1
scaffold_1946	53504	448	0	1	1
scaffold_1947	53480	261	0	0	0
scaffold_1948	53476	153	0	0	0
scaffold_1949	53358	376	1	0	1
scaffold_1950	53346	344	0	0	0
scaffold_1951	53339	211	0	0	0
scaffold_1952	53332	468	0	0	0
scaffold_1953	53287	248	0	0	0
scaffold_1954	53277	539	0	0	0
scaffold_1955	53255	247	0	1	1
scaffold_1956	53238	246	0	0	0
scaffold_1957	53237	305	1	1	1
scaffold_1958	53194	483	0	1	1
scaffold_1959	53165	337	0	0	0
scaffold_1960	53112	415	1	0	1
scaffold_1961	53054	322	2	0	2
scaffold_1962	53050	304	0	0	0
scaffold_1963	53028	196	0	0	0
scaffold_1964	53014	157	1	0	1
scaffold_1965	53004	230	0	0	0
scaffold_1966	52997	377	2	2	4
scaffold_1967	52971	338	0	0	0
scaffold_1968	52954	436	1	0	1
scaffold_1969	52930	361	0	0	0
scaffold_1970	52808	484	0	1	1
scaffold_1971	52805	283	1	1	1
scaffold_1972	52771	160	0	0	0
scaffold_1973	52766	205	0	0	0
scaffold_1974	52757	150	0	0	0
scaffold_1975	52749	473	1	1	2
scaffold_1976	52699	561	0	0	0
scaffold_1977	52672	316	0	0	0
scaffold_1978	52661	25	0	0	0
scaffold_1979	52550	275	1	0	1
scaffold_1980	52491	77	0	0	0
scaffold_1981	52444	398	1	1	1
scaffold_1982	52432	103	0	0	0
scaffold_1983	52431	205	0	0	0
scaffold_1984	52426	524	0	0	0
scaffold_1985	52422	134	0	0	0
scaffold_1986	52400	588	4	5	6
scaffold_1987	52341	287	1	0	1
scaffold_1988	52339	537	0	0	0
scaffold_1989	52289	383	2	0	2
scaffold_1990	52288	193	0	0	0
scaffold_1991	52208	245	0	0	0
scaffold_1992	52205	290	0	1	1
scaffold_1993	52204	130	0	1	1
scaffold_1994	52169	303	0	0	0
scaffold_1995	52087	284	0	0	0
scaffold_1996	52065	160	0	0	0
scaffold_1997	52013	429	0	0	0
scaffold_1998	52006	508	0	0	0
[truncated: 7,260 more rows]
