# Supplementary material for: Genome-wide SNP analysis using 2b-RAD sequencing identifies the candidate genes putatively associated with resistance to ivermectin in Haemonchus contortus
Source: Parasit Vectors. 2017 Jan 17;10:31. doi: 10.1186/s13071-016-1959-6 (PMC5240194; doi:10.1186/s13071-016-1959-6)
Supplement: Additional file 3: Table S4. — A complete list of 208 SNPs loci exhibits significantly elevated FST value. (XLSX 16 kb) [file 13071_2016_1959_MOESM3_ESM.xlsx]

## Sheet: result
Additional file 3: Table S4. A complete list of 208 SNPs loci exhibits significantly elevated Fst value.1. Show the SNP loci in scaffold. The SNPs In genome-wide area and exhibit Fst>0.4652 and P≤0.16, which may be have signature of IVM directional selection.
Scaff	BP1	Smoothed AMOVA Fst	Smoothed AMOVA Fst P-value	Annotation
scaffold_10028	524	1	0	NA
scaffold_10082	906	1	0	NA
scaffold_10082	918	1	0	NA
scaffold_1015	9269	1	0	NA
scaffold_10386	930	1	0	NA
scaffold_10421	738	0.75	0	NA
scaffold_106	91758	1	0	NA
scaffold_106	91761	1	0	NA
scaffold_1070	59604	1	0	NA
scaffold_1110	51393	1	0	NA
scaffold_11180	1238	1	0	ID=cds:HCOI00022400.t1;Parent=transcript:HCOI00022400.t1
scaffold_1204	79787	1	0	NA
scaffold_1251	9578	1	0	NA
scaffold_1251	9584	1	0	NA
scaffold_127	124179	0.778133	0	NA
scaffold_127	124186	0.778129	0	NA
scaffold_127	212698	0.720192	0	NA
scaffold_1277	47709	0.785719	0	NA
scaffold_131	143257	1	0	NA
scaffold_131	143265	1	0	NA
scaffold_1311	4966	1	0	ID=cds:HCOI00277600.t1;Parent=transcript:HCOI00277600.t1
scaffold_1311	4972	1	0	ID=cds:HCOI00277600.t1;Parent=transcript:HCOI00277600.t1
scaffold_1342	51865	0.777778	0	NA
scaffold_1342	51870	0.777778	0	NA
scaffold_1356	4026	1	0	NA
scaffold_1356	4040	1	0	NA
scaffold_1389	40849	0.7	0	NA
scaffold_1389	40852	0.7	0	NA
scaffold_1389	40858	0.7	0	NA
scaffold_1404	18276	1	0	NA
scaffold_1404	18277	1	0	NA
scaffold_1409	28964	1	0	ID=cds:HCOI00335100.t1;Parent=transcript:HCOI00335100.t1
scaffold_1474	44095	1	0	NA
scaffold_148	58650	0.750887	0	ID=cds:HCOI00506600.t3;Parent=transcript:HCOI00506600.t3
scaffold_148	65574	0.755703	0	ID=cds:HCOI00506600.t3;Parent=transcript:HCOI00506600.t3
scaffold_148	166328	0.821172	0	NA
scaffold_148	166332	0.821174	0	NA
scaffold_1483	47819	1	0	ID=cds:HCOI00378500.t1;Parent=transcript:HCOI00378500.t1
scaffold_1511	40561	1	0	ID=cds:HCOI00392800.t1;Parent=transcript:HCOI00392800.t1
scaffold_1526	61288	0.754461	0	NA
scaffold_159	45883	1	0	NA
scaffold_159	45888	1	0	NA
scaffold_1595	23974	1	0	ID=cds:HCOI00449900.t1;Parent=transcript:HCOI00449900.t1
scaffold_1635	10615	1	0	NA
scaffold_1635	10619	1	0	NA
scaffold_1635	57959	1	0	NA
scaffold_1635	57970	1	0	NA
scaffold_1658	60579	0.882353	0	NA
scaffold_1658	60587	0.882353	0	NA
scaffold_1658	60603	0.882353	0	NA
scaffold_1666	31803	1	0	NA
scaffold_1796	4468	1	0	NA
scaffold_1796	4474	1	0	NA
scaffold_1812	49668	1	0	NA
scaffold_1900	122	1	0	NA
scaffold_1944	14018	0.674993	0	NA
scaffold_1966	50264	1	0	NA
scaffold_1966	50265	1	0	NA
scaffold_1968	21741	1	0	NA
scaffold_2059	14793	1	0	NA
scaffold_2060	37973	1	0	NA
scaffold_207	42678	1	0	ID=cds:HCOI00808400.t1;Parent=transcript:HCOI00808400.t1
scaffold_213	67868	1	0	NA
scaffold_213	67872	1	0	NA
scaffold_213	67875	1	0	NA
scaffold_213	67880	1	0	NA
scaffold_2200	10523	1	0	NA
scaffold_2209	1306	0.746096	0	NA
scaffold_2209	1321	0.7461	0	NA
scaffold_2209	35971	0.753884	0	NA
scaffold_2209	35979	0.753886	0	NA
scaffold_2276	24280	0.722719	0	NA
scaffold_2277	14899	1	0	NA
scaffold_2326	14585	1	0	NA
scaffold_2346	10471	1	0	NA
scaffold_24	245096	0.730441	0	NA
scaffold_24	294766	0.744824	0	NA
scaffold_24	316705	0.750983	0	NA
scaffold_24	317158	0.751109	0	NA
scaffold_24	317184	0.751116	0	NA
scaffold_2439	15746	1	0	NA
scaffold_2456	13775	1	0	NA
scaffold_2456	13776	1	0	NA
scaffold_2508	20041	1	0	NA
scaffold_2591	35288	1	0	NA
scaffold_265	118557	0.532815	0	NA
scaffold_265	133187	0.537335	0	NA
scaffold_2704	7787	1	0	NA
scaffold_2738	9503	1	0	NA
scaffold_2857	16749	1	0	NA
scaffold_2877	4541	1	0	NA
scaffold_2877	4543	1	0	NA
scaffold_289	1549	0.666232	0	NA
scaffold_289	174631	0.590317	0	NA
scaffold_297	146383	0.813333	0	NA
scaffold_297	146396	0.813333	0	NA
scaffold_2970	12523	1	0	NA
scaffold_2990	2020	1	0	ID=cds:HCOI01034200.t1;Parent=transcript:HCOI01034200.t1
scaffold_31	82059	1	0	NA
scaffold_3122	9705	1	0	NA
scaffold_3193	20322	1	0	NA
scaffold_3235	22017	1	0	NA
scaffold_3289	7557	1	0	NA
scaffold_3308	12085	1	0	NA
scaffold_3318	11512	1	0	NA
scaffold_3318	11524	1	0	NA
scaffold_3329	17260	1	0	NA
scaffold_338	58735	1	0	NA
scaffold_3392	2275	1	0	NA
scaffold_34	368841	0.635044	0	NA
scaffold_340	169069	1	0	ID=cds:HCOI01315600.t1;Parent=transcript:HCOI01315600.t1
scaffold_340	169075	1	0	ID=cds:HCOI01315600.t1;Parent=transcript:HCOI01315600.t1
scaffold_3440	12205	1	0	NA
scaffold_3511	5425	1	0	ID=cds:HCOI01200700.t1;Parent=transcript:HCOI01200700.t1
scaffold_3558	3252	1	0	ID=cds:HCOI01210600.t1;Parent=transcript:HCOI01210600.t1
scaffold_3596	16085	1	0	NA
scaffold_3596	16087	1	0	NA
scaffold_3684	16557	1	0	NA
scaffold_3780	23137	1	0	NA
scaffold_3852	362	1	0	NA
scaffold_3934	21173	1	0	NA
scaffold_3989	17378	1	0	ID=cds:HCOI01318200.t3;Parent=transcript:HCOI01318200.t3
scaffold_40	36141	1	0	NA
scaffold_4009	18595	1	0	NA
scaffold_4026	20916	1	0	NA
scaffold_4026	20922	1	0	NA
scaffold_4031	2190	1	0	NA
scaffold_4104	5561	1	0	NA
scaffold_413	148175	1	0	NA
scaffold_413	148176	1	0	NA
scaffold_413	148187	1	0	NA
scaffold_4152	768	1	0	NA
scaffold_4175	4946	1	0	ID=cds:HCOI01355700.t1;Parent=transcript:HCOI01355700.t1
scaffold_421	6553	0.717802	0	NA
scaffold_424	98553	1	0	NA
scaffold_4250	10106	1	0	NA
scaffold_4250	10116	1	0	NA
scaffold_427	89909	1	0	NA
scaffold_429	133328	0.646953	0	NA
scaffold_4318	4850	1	0	NA
scaffold_4362	13965	1	0	ID=cds:HCOI00703000.t1;Parent=transcript:HCOI00703000.t1
scaffold_4362	13975	1	0	ID=cds:HCOI00703000.t1;Parent=transcript:HCOI00703000.t1
scaffold_4362	13977	1	0	ID=cds:HCOI00703000.t1;Parent=transcript:HCOI00703000.t1
scaffold_4422	8169	0.693609	0	NA
scaffold_4422	8173	0.693609	0	NA
scaffold_4422	12076	0.693488	0	NA
scaffold_4628	3009	1	0	NA
scaffold_4642	5905	1	0	NA
scaffold_4661	13134	1	0	NA
scaffold_469	108266	1	0	NA
scaffold_469	108267	1	0	NA
scaffold_4761	9897	1	0	NA
scaffold_4761	9898	1	0	NA
scaffold_481	64546	1	0	NA
scaffold_4931	12362	1	0	NA
scaffold_4981	2200	1	0	NA
scaffold_4981	10201	1	0	NA
scaffold_4981	10207	1	0	NA
scaffold_5299	9497	1	0	NA
scaffold_5365	7749	1	0	NA
scaffold_5525	301	1	0	NA
scaffold_5525	302	1	0	NA
scaffold_556	1463	0.694299	0	NA
scaffold_556	1472	0.694298	0	NA
scaffold_556	1486	0.694296	0	NA
scaffold_556	37103	0.690289	0	NA
scaffold_5567	500	1	0	NA
scaffold_5668	7355	1	0	NA
scaffold_571	116399	1	0	NA
scaffold_5779	261	1	0	NA
scaffold_6120	3176	1	0	NA
scaffold_627	33540	1	0	NA
scaffold_627	33542	1	0	NA
scaffold_6444	6296	1	0	NA
scaffold_645	29323	0.784868	0	ID=cds:HCOI01894100.t1;Parent=transcript:HCOI01894100.t1
scaffold_6495	6012	1	0	NA
scaffold_6495	6026	1	0	NA
scaffold_65	69540	0.630128	0	NA
scaffold_65	190063	0.638453	0	NA
scaffold_65	190071	0.638453	0	NA
scaffold_6841	192	1	0	ID=cds:HCOI01753600.t1;Parent=transcript:HCOI01753600.t1
scaffold_6902	3395	1	0	NA
scaffold_692	52589	1	0	NA
scaffold_692	52593	1	0	NA
scaffold_6987	1304	1	0	NA
scaffold_701	1961	1	0	NA
scaffold_733	39965	1	0	NA
scaffold_733	39967	1	0	NA
scaffold_7568	3254	1	0	NA
scaffold_7568	3266	1	0	NA
scaffold_7733	3049	0.75	0	NA
scaffold_774	42481	1	0	ID=cds:HCOI02035600.t2;Parent=transcript:HCOI02035600.t2
scaffold_775	104468	1	0	NA
scaffold_786	29747	1	0	NA
scaffold_786	95008	1	0	NA
scaffold_786	95009	1	0	NA
scaffold_833	56831	1	0	NA
scaffold_833	56833	1	0	NA
scaffold_8844	310	1	0	NA
scaffold_8844	326	1	0	NA
scaffold_892	32840	0.6	0	NA
scaffold_912	39704	1	0	NA
scaffold_946	10829	1	0	NA
scaffold_946	18948	1	0	NA
scaffold_956	58192	1	0	NA
scaffold_956	58206	1	0	NA
scaffold_959	80956	1	0	NA
scaffold_793	2897	0.571429	0.16	ID=cds:HCOI02054500.t1;Parent=transcript:HCOI02054500.t1
